# Supplementary material for: LogLoss-BERAF: An ensemble-based machine learning model for constructing highly accurate diagnostic sets of methylation sites accounting for heterogeneity in prostate cancer
Source: PLoS One. 2018 Nov 2;13(11):e0204371. doi: 10.1371/journal.pone.0204371 (PMC6214495; doi:10.1371/journal.pone.0204371)
Supplement: S1 Table — (XLSX) [file pone.0204371.s002.xlsx]

## Sheet: Лист1
Supplementary Table 1. Sample selection criteria for subsequent PRAD model construction.
Age at initial pathologic diagnosis	>50
prior_dx	NO
history_of_neoadjuvant_treatment	NO
targeted_molecular_therapy	not YES
radiation_therapy	not YES
gleason_score	6 - 9
