# Supplementary material for: LogLoss-BERAF: An ensemble-based machine learning model for constructing highly accurate diagnostic sets of methylation sites accounting for heterogeneity in prostate cancer
Source: PLoS One. 2018 Nov 2;13(11):e0204371. doi: 10.1371/journal.pone.0204371 (PMC6214495; doi:10.1371/journal.pone.0204371)
Supplement: S2 Table — (XLSX) [file pone.0204371.s003.xlsx]

## Sheet: Лист1
Supplementary Table 2. Methylation level values for the sites of the resulting PRAD model.
	cg02361803	cg16100120	cg11448068	cg00817367	cg18844382	cg00402172	cg14621217	cg16849024	cg22059073
PC1002	0.904752	0.0534893	0.139949	0.0493768	0.0203878	0.00820697	0.132917	0.104098	0.0337655
PC1009	0.948979	0.0544817	0.0671592	0.0250453	0.027054	0.0419258	0.120451	0.0658934	0.100317
PC1010	0.944674	0.0316138	0.0963284	0.0185331	0.0180466	0.026017	0.0802431	0.0570643	0.142429
PC1011	0.686107	0.630225	0.893798	0.913426	0.65654	0.838277	0.621241	0.732763	0.79404
PC1012	0.91781	0.121631	0.375801	0.462032	0.21685	0.341941	0.381155	0.136524	0.366842
PC1013	0.965317	0.10014	0.152471	0.0167931	0.0847335	0.0277289	0.120048	0.0651324	0.175519
PC1014	0.952472	0.0470326	0.149206	0.0179552	0.0919359	0.0217056	0.167115	0.0590069	0.184785
PC1015	0.920256	0.0936436	0.124475	0.028528	0.0611889	0.175963	0.120941	0.0743109	0.150997
PC1016	0.943282	0.118727	0.25805	0.0261893	0.237824	0.110158	0.289552	0.0858113	0.265884
PC1017	0.735469	0.218368	0.53234	0.0335729	0.329479	0.563153	0.474066	0.337318	0.183509
PC1018	0.945446	0.0585651	0.183915	0.0568804	0.0160676	0.0541511	0.280056	0.0908386	0.101816
PC1019	0.613735	0.410145	0.702421	0.601554	0.492853	0.515439	0.482288	0.495238	0.584324
PC1020	0.982287	0.0344086	0.182619	0.012042	0.0585534	0.0525424	0.242727	0.0467195	0.0558719
PC1023	0.852077	0.371056	0.672088	0.737459	0.549177	0.532918	0.464737	0.317005	0.53419
PC1024	0.925269	0.0710176	0.314609	0.0448269	0.205246	0.191055	0.323541	0.126051	0.130278
PC1029	0.450654	0.671025	0.808625	0.853134	0.443858	0.882587	0.610675	0.15203	0.810639
PC1031	0.47456	0.630059	0.913817	0.858912	0.628366	0.705963	0.577682	0.60733	0.646979
PC1035	0.803018	0.269458	0.681579	0.641663	0.440939	0.62982	0.531378	0.400786	0.615713
PC1036	0.941858	0.0415329	0.150429	0.0394939	0.0825561	0.0294441	0.221375	0.115329	0.083905
PC1037	0.715281	0.384086	0.718807	0.603742	0.420868	0.460843	0.476411	0.47157	0.534653
PC1038	0.951369	0.0658647	0.204603	0.118204	0.209005	0.0992144	0.277775	0.0538889	0.118352
PC1041	0.91814	0.485135	0.820908	0.53902	0.354054	0.644719	0.540304	0.418041	0.47442
PC1045	0.717428	0.247909	0.570631	0.541077	0.382889	0.388873	0.443446	0.377852	0.548198
PC1046	0.949634	0.0371865	0.140242	0.0142635	0.0365537	0.0384639	0.284444	0.0507686	0.0517496
PC1047	0.589626	0.561796	0.920591	0.762315	0.528115	0.709847	0.618013	0.574118	0.539602
PC1048	0.933198	0.0373567	0.0849634	0.0314581	0.0214677	0.0301966	0.268618	0.0872399	0.0529736
PC1057	0.750012	0.517086	0.874354	0.730324	0.521083	0.724927	0.521066	0.190402	0.591218
PC1058	0.944577	0.0517892	0.137507	0.0459054	0.0275823	0.0155798	0.180358	0.0711969	0.063924
PC1064	0.961479	0.0492318	0.149077	0.0179025	0.0758869	0.0358777	0.142147	0.0589328	0.0709295
PC1067	0.532027	0.438725	0.716959	0.635769	0.540536	0.503036	0.465328	0.383826	0.583544
PC1068	0.945051	0.0459489	0.101503	0.0187373	0.0173815	0.0353591	0.165369	0.0737137	0.0434603
PC1069	0.755348	0.206349	0.607968	0.583367	0.362372	0.44073	0.421834	0.464543	0.415144
PC1070	0.957254	0.0395723	0.17402	0.020019	0.251378	0.0358595	0.227093	0.0641939	0.0766185
PC1071	0.736096	0.418268	0.681677	0.626589	0.489834	0.501741	0.445437	0.482594	0.49035
PC1072	0.904603	0.105101	0.253213	0.127539	0.330108	0.174574	0.264931	0.108231	0.174012
PC1075	0.796126	0.398265	0.714951	0.632361	0.459029	0.551686	0.472432	0.576345	0.585111
PC1076	0.952132	0.0556934	0.172994	0.0352907	0.250497	0.112512	0.305334	0.0742854	0.0523819
PC1077	0.721544	0.613393	0.815679	0.647896	0.529997	0.625092	0.600211	0.437478	0.520492
PC1078	0.954336	0.0723136	0.153263	0.0569804	0.140227	0.121306	0.230602	0.071016	0.145169
GSM1162364	0.47038	0.596843	0.868568	0.345075	0.411973	0.637402	0.654927	0.506908	0.705331
GSM1162363	0.926557	0.0516213	0.136987	0.0227789	0.0644268	0.055261	0.146582	0.0488614	0.0649761
GSM1162365	0.559038	0.536457	0.776497	0.599448	0.508224	0.554921	0.58005	0.501554	0.664966
GSM1162375	0.340785	0.730438	0.951422	0.902467	0.681215	0.789829	0.811378	0.769017	0.880923
GSM1162380	0.881191	0.0513306	0.182277	0.0204364	0.0150295	0.0916171	0.208808	0.0888621	0.0797024
GSM1162381	0.966008	0.0712179	0.214503	0.019069	0.0837423	0.0426919	0.198259	0.0530919	0.120101
GSM1162369	0.743964	0.513527	0.773602	0.743323	0.517988	0.529311	0.549263	0.515803	0.573416
GSM1162382	0.907736	0.0445039	0.180557	0.0361315	0.0140839	0.088185	0.209636	0.0781318	0.130832
GSM937262	0.448438	0.574765	0.788923	0.692561	0.586952	0.558788	0.573055	0.650085	0.674065
GSM937265	0.858679	0.073556	0.151062	0.0406663	0.0789743	0.0559313	0.277909	0.0891724	0.0831188
GSM937267	0.849063	0.102348	0.200006	0.0604643	0.148027	0.135534	0.355183	0.111386	0.197243
GSM937266	0.0839387	0.544686	0.945567	0.918941	0.804693	0.74992	0.792419	0.602102	0.779168
GSM937268	0.048515	0.311895	0.959511	0.953061	0.815689	0.824478	0.832333	0.878527	0.911449
GSM937263	0.902771	0.0801978	0.184364	0.0457463	0.0642048	0.0528685	0.297381	0.0872471	0.0885921
GSM937259	0.267072	0.585267	0.788676	0.764764	0.639826	0.537165	0.637165	0.576794	0.759459
GSM937260	0.29111	0.357972	0.865091	0.791919	0.520542	0.56973	0.590231	0.714076	0.508617
GSM937258	0.164546	0.742399	0.683144	0.815021	0.697519	0.602498	0.65028	0.494041	0.48688
GSM937269	0.918533	0.0556919	0.145172	0.0245793	0.0178595	0.0534562	0.299576	0.0552954	0.0605254
GSM937264	0.436942	0.718527	0.905584	0.81665	0.668225	0.752678	0.695697	0.809525	0.81935
GSM937261	0.235094	0.595698	0.747046	0.74381	0.60069	0.573844	0.655672	0.485479	0.68591
TCGA.2A.A8VL.01A	0.450475	0.42115	0.601023	0.526786	0.420809	0.247263	0.45286	0.554248	0.555641
TCGA.2A.A8VO.01A	0.0955211	0.316848	0.835736	0.346807	0.454122	0.668886	0.669812	0.541094	0.475221
TCGA.2A.A8VX.01A	0.125727	0.710398	0.890289	0.832005	0.649677	0.754955	0.746616	0.83323	0.832097
TCGA.2A.A8W3.01A	0.448759	0.382497	0.497738	0.522089	0.457673	0.326988	0.413965	0.44732	0.443896
TCGA.CH.5737.01A	0.329175	0.528593	0.902469	0.720149	0.650861	0.754131	0.761673	0.607351	0.853037
TCGA.CH.5738.01A	0.558442	0.489317	0.666687	0.58903	0.524996	0.465647	0.528785	0.602491	0.601137
TCGA.CH.5739.01A	0.455421	0.639987	0.838217	0.779749	0.612656	0.574414	0.665687	0.724729	0.744604
TCGA.CH.5740.01A	0.412539	0.588869	0.750108	0.717303	0.57655	0.573545	0.592717	0.697298	0.687423
TCGA.CH.5743.01A	0.910023	0.0964709	0.189918	0.0314146	0.099728	0.0557988	0.288773	0.0567112	0.16303
TCGA.CH.5744.01A	0.407297	0.499298	0.666163	0.656185	0.537692	0.506368	0.483822	0.619678	0.640148
TCGA.CH.5745.01A	0.488064	0.584678	0.737188	0.701896	0.549586	0.538932	0.572981	0.577547	0.663028
TCGA.CH.5748.01A	0.44262	0.438416	0.805815	0.332484	0.483421	0.60621	0.626122	0.492846	0.614593
TCGA.CH.5750.01A	0.355063	0.629481	0.807864	0.767914	0.566293	0.614435	0.66313	0.715703	0.675428
TCGA.CH.5754.01A	0.397124	0.558842	0.765232	0.667938	0.553793	0.48717	0.561166	0.56479	0.573387
TCGA.CH.5761.01A	0.497242	0.601044	0.793395	0.0762076	0.577507	0.669508	0.674431	0.75768	0.741903
TCGA.CH.5761.11A	0.781603	0.133721	0.292206	0.0741352	0.191244	0.185574	0.385474	0.116467	0.312799
TCGA.CH.5765.01A	0.54123	0.69207	0.845502	0.778345	0.598279	0.660707	0.681221	0.633103	0.794583
TCGA.CH.5766.01A	0.611571	0.468499	0.724844	0.63102	0.340241	0.514561	0.575014	0.541834	0.533596
TCGA.CH.5767.01A	0.2401	0.735472	0.8915	0.821773	0.415401	0.75689	0.76505	0.415019	0.824661
TCGA.CH.5767.11B	0.799851	0.102008	0.203197	0.0239947	0.150715	0.13543	0.350353	0.0825657	0.187659
TCGA.CH.5768.01A	0.484317	0.669942	0.839697	0.734575	0.592867	0.685389	0.685605	0.726647	0.827066
TCGA.CH.5768.11A	0.85005	0.186518	0.369801	0.0617157	0.311474	0.381671	0.496216	0.0489621	0.377659
TCGA.CH.5769.11A	0.390861	0.372463	0.581634	0.630921	0.514323	0.403052	0.477801	0.370685	0.425671
TCGA.CH.5771.01A	0.706593	0.400909	0.533617	0.494278	0.440653	0.363351	0.478926	0.427907	0.530425
TCGA.CH.5789.01A	0.806914	0.195269	0.349445	0.220418	0.240539	0.17877	0.401356	0.135908	0.336307
TCGA.CH.5792.01A	0.651158	0.414185	0.603041	0.498344	0.48739	0.413117	0.494201	0.280513	0.493826
TCGA.CH.5794.01A	0.552457	0.552852	0.724096	0.672271	0.532111	0.538883	0.576896	0.566976	0.716486
TCGA.EJ.5495.01A	0.530966	0.425358	0.564282	0.557321	0.492778	0.296508	0.447236	0.48921	0.531292
TCGA.EJ.5496.01A	0.500978	0.461037	0.668109	0.62879	0.522446	0.456619	0.538902	0.546236	0.612204
TCGA.EJ.5498.01A	0.693885	0.32938	0.513917	0.490249	0.414147	0.244395	0.419132	0.394188	0.472523
TCGA.EJ.5501.01A	0.696168	0.440258	0.590412	0.591549	0.494965	0.428055	0.481814	0.337723	0.533238
TCGA.EJ.5504.01A	0.394511	0.432441	0.783991	0.663843	0.527713	0.585545	0.626256	0.575089	0.673595
TCGA.EJ.5505.01A	0.5528	0.466033	0.644796	0.539253	0.467397	0.475993	0.501365	0.460472	0.608928
TCGA.EJ.5506.01A	0.888016	0.293067	0.391665	0.184368	0.329737	0.318537	0.486057	0.134286	0.434288
TCGA.EJ.5507.01A	0.439343	0.550524	0.722154	0.716414	0.526439	0.344058	0.580027	0.553424	0.6491
TCGA.EJ.5508.01A	0.654479	0.572208	0.687227	0.590527	0.506014	0.504831	0.570714	0.562249	0.641971
TCGA.EJ.5509.01A	0.489069	0.472288	0.695954	0.631222	0.530872	0.470077	0.529054	0.443473	0.621813
TCGA.EJ.5514.01A	0.527496	0.574842	0.688931	0.718735	0.483951	0.499804	0.598727	0.274395	0.724665
TCGA.EJ.5515.01A	0.830862	0.203987	0.30909	0.027258	0.288443	0.179134	0.352619	0.0900989	0.38239
TCGA.EJ.5517.01A	0.410308	0.511051	0.765574	0.253433	0.462295	0.598039	0.637788	0.551447	0.539508
TCGA.EJ.5518.01A	0.552065	0.491382	0.761658	0.629736	0.481476	0.501971	0.560201	0.326946	0.648779
TCGA.EJ.5519.01A	0.475532	0.671066	0.835177	0.609606	0.493283	0.588565	0.670687	0.635008	0.742648
TCGA.EJ.5521.01A	0.459285	0.535216	0.777194	0.692881	0.495837	0.515445	0.5603	0.586133	0.533394
TCGA.EJ.5522.01A	0.585674	0.446658	0.639347	0.658634	0.487554	0.338929	0.498543	0.518646	0.552916
TCGA.EJ.5524.01A	0.501417	0.575472	0.768775	0.660617	0.540757	0.549038	0.623277	0.592013	0.691249
TCGA.EJ.5525.01A	0.190708	0.716604	0.875856	0.789005	0.533888	0.653666	0.641496	0.783124	0.448233
TCGA.EJ.5526.01A	0.52909	0.514933	0.717947	0.693561	0.547029	0.499817	0.55358	0.605051	0.652917
TCGA.EJ.5527.01A	0.592532	0.46552	0.59991	0.637104	0.511418	0.393675	0.5086	0.502007	0.560789
TCGA.EJ.5530.01A	0.357674	0.703032	0.797414	0.691759	0.580603	0.543372	0.678587	0.689058	0.668181
TCGA.EJ.5531.01A	0.710149	0.458002	0.593916	0.472665	0.443168	0.38714	0.507073	0.247968	0.465615
TCGA.EJ.5532.01A	0.387504	0.515798	0.763139	0.57003	0.513898	0.521041	0.538806	0.668434	0.686289
TCGA.EJ.7115.01A	0.435667	0.571279	0.76342	0.68811	0.618162	0.542069	0.630618	0.683212	0.692113
TCGA.EJ.7123.11A	0.851885	0.0671768	0.175969	0.022646	0.0239586	0.141851	0.450451	0.0477793	0.102154
TCGA.EJ.7125.11A	0.929296	0.0517783	0.110869	0.0265162	0.021615	0.0812453	0.241081	0.0546742	0.106656
TCGA.EJ.7218.01B	0.278316	0.259172	0.73127	0.202526	0.34397	0.445636	0.459247	0.586291	0.336893
TCGA.EJ.7314.01A	0.604924	0.533654	0.733663	0.645946	0.575111	0.510238	0.571941	0.602974	0.618714
TCGA.EJ.7315.01A	0.522308	0.611893	0.848902	0.714775	0.619654	0.580579	0.619511	0.672567	0.656499
TCGA.EJ.7317.01A	0.534066	0.388942	0.736861	0.162178	0.486719	0.578531	0.598875	0.47158	0.52573
TCGA.EJ.7317.11A	0.892158	0.151117	0.209643	0.026305	0.100523	0.16617	0.372265	0.109756	0.261996
TCGA.EJ.7318.01B	0.42351	0.490634	0.700989	0.694055	0.526527	0.414692	0.512037	0.666474	0.574811
TCGA.EJ.7327.01A	0.424126	0.566233	0.747908	0.687458	0.576093	0.512493	0.590256	0.636486	0.687521
TCGA.EJ.7327.11A	0.950397	0.0538566	0.0635366	0.0191722	0.01901	0.0645717	0.186951	0.0538687	0.0692412
TCGA.EJ.7328.01A	0.604756	0.429602	0.600549	0.571964	0.553101	0.399077	0.483366	0.462509	0.567907
TCGA.EJ.7328.11A	0.914094	0.0471129	0.172785	0.0144438	0.0367768	0.04687	0.259435	0.0582846	0.111906
TCGA.EJ.7330.01A	0.628393	0.41844	0.56699	0.525962	0.451934	0.366412	0.506919	0.488731	0.543309
TCGA.EJ.7331.01A	0.616707	0.226989	0.686212	0.449192	0.541865	0.471762	0.544326	0.36657	0.633414
TCGA.EJ.7331.11A	0.946997	0.0737757	0.157101	0.0170795	0.0458143	0.0544814	0.246558	0.0555901	0.0908796
TCGA.EJ.7781.01A	0.531404	0.55064	0.605118	0.147922	0.384995	0.469434	0.584126	0.456845	0.591723
TCGA.EJ.7781.11A	0.909836	0.0603613	0.198648	0.0149983	0.123092	0.0483275	0.286774	0.0799343	0.109441
TCGA.EJ.7782.11A	0.875033	0.0528275	0.280277	0.120898	0.299776	0.0938941	0.306104	0.0988897	0.205829
TCGA.EJ.7783.01A	0.607446	0.454715	0.590251	0.567067	0.516188	0.337733	0.482387	0.528254	0.553132
TCGA.EJ.7784.01A	0.354958	0.736839	0.880257	0.832725	0.681892	0.696141	0.720274	0.763736	0.805817
TCGA.EJ.7784.11A	0.911304	0.058659	0.129196	0.0173561	0.0201313	0.0479467	0.22942	0.0545937	0.0636385
TCGA.EJ.7785.01A	0.574948	0.425445	0.578959	0.523172	0.536221	0.339699	0.472589	0.449799	0.535899
TCGA.EJ.7785.11A	0.895551	0.220863	0.138844	0.0183656	0.0390824	0.0536991	0.287026	0.0589881	0.198039
TCGA.EJ.7786.01A	0.482316	0.522955	0.692401	0.0940954	0.36067	0.486422	0.553008	0.466058	0.462711
TCGA.EJ.7786.11A	0.952191	0.193208	0.186877	0.0155884	0.0351238	0.0532971	0.215934	0.0749669	0.145931
TCGA.EJ.7788.01A	0.436506	0.604032	0.789588	0.729858	0.618495	0.526253	0.589936	0.606987	0.69415
TCGA.EJ.7789.11A	0.929326	0.0806025	0.154041	0.0215484	0.0818826	0.0750959	0.283177	0.0662841	0.138883
TCGA.EJ.7791.01A	0.789177	0.238484	0.394488	0.289195	0.457401	0.257648	0.3663	0.213602	0.462672
TCGA.EJ.7792.01A	0.630227	0.434775	0.570214	0.521203	0.471972	0.374485	0.479653	0.484576	0.445662
TCGA.EJ.7792.11A	0.910295	0.0463542	0.131287	0.0161231	0.0190127	0.0595883	0.187718	0.0774801	0.0830238
TCGA.EJ.7794.01A	0.601425	0.410625	0.552308	0.0614915	0.450141	0.277314	0.467205	0.412708	0.573767
TCGA.EJ.7794.11A	0.879417	0.0700859	0.178977	0.0160293	0.0424786	0.0824307	0.279259	0.0471385	0.146865
TCGA.EJ.7797.01A	0.636592	0.393764	0.549171	0.497763	0.500638	0.371545	0.430144	0.370717	0.423338
TCGA.EJ.8468.01A	0.540523	0.578671	0.758077	0.712312	0.591544	0.576074	0.581473	0.546806	0.648616
TCGA.EJ.8472.01A	0.248158	0.554227	0.815341	0.84404	0.64059	0.569786	0.531625	0.800909	0.721045
TCGA.EJ.8474.01A	0.333727	0.568159	0.804578	0.795998	0.631262	0.587922	0.579725	0.725194	0.708034
TCGA.EJ.A46D.01A	0.719583	0.453189	0.546831	0.423448	0.46157	0.412925	0.515191	0.394451	0.547876
TCGA.EJ.A46E.01A	0.862348	0.179296	0.238673	0.0253282	0.175434	0.205986	0.415716	0.054803	0.275935
TCGA.EJ.A46F.01A	0.12242	0.842234	0.933159	0.916837	0.739223	0.82973	0.793154	0.89003	0.815827
TCGA.EJ.A65B.01A	0.711532	0.432941	0.495242	0.0342942	0.401037	0.400153	0.479926	0.387082	0.52459
TCGA.EJ.A65D.01A	0.058558	0.842061	0.947658	0.942399	0.850463	0.863269	0.826925	0.92158	0.770334
TCGA.EJ.A65G.01A	0.35863	0.31469	0.79977	0.188076	0.409618	0.692578	0.728619	0.500437	0.458741
TCGA.EJ.A6RA.01A	0.564794	0.153263	0.290761	0.115664	0.372043	0.263658	0.362164	0.129273	0.334383
TCGA.EJ.A7NF.01A	0.366455	0.567073	0.772847	0.675288	0.5625	0.611504	0.597511	0.715984	0.698662
TCGA.EJ.A7NG.01A	0.758159	0.146609	0.264733	0.231897	0.29429	0.252904	0.409818	0.111483	0.261988
TCGA.EJ.A7NH.01A	0.723808	0.248793	0.513428	0.573035	0.415036	0.162211	0.33116	0.174929	0.340554
TCGA.EJ.A7NJ.01A	0.763801	0.197838	0.332701	0.0628079	0.173565	0.173418	0.340976	0.0818596	0.219641
TCGA.EJ.A7NK.01A	0.772965	0.241258	0.28651	0.106668	0.234031	0.214503	0.341172	0.116795	0.36367
TCGA.EJ.A7NM.01A	0.298962	0.368435	0.597292	0.680196	0.542005	0.328695	0.401209	0.615522	0.456876
TCGA.EJ.A7NN.01A	0.309475	0.265656	0.664952	0.496666	0.471821	0.4457	0.50665	0.461177	0.54674
TCGA.EJ.A8FN.01A	0.362045	0.48699	0.75512	0.589425	0.341026	0.534324	0.59974	0.343307	0.523633
TCGA.EJ.A8FP.01A	0.873631	0.0845908	0.165105	0.132664	0.182297	0.0786048	0.240447	0.0715143	0.120942
TCGA.EJ.A8FS.01A	0.236869	0.582695	0.845223	0.760121	0.107402	0.630828	0.592832	0.730301	0.712362
TCGA.EJ.A8FU.01A	0.770729	0.148925	0.179904	0.0528816	0.28838	0.122757	0.275924	0.161843	0.102529
TCGA.EJ.AB27.01A	0.689491	0.153449	0.496278	0.277299	0.3048	0.333337	0.510724	0.358173	0.52651
TCGA.FC.7961.01A	0.532629	0.400297	0.636174	0.661444	0.551257	0.40225	0.467309	0.519869	0.559924
TCGA.FC.A66V.01A	0.805854	0.0404861	0.0694577	0.0322373	0.0180419	0.0483762	0.130019	0.0413157	0.0699278
TCGA.FC.A6HD.01A	0.433711	0.770629	0.902294	0.779428	0.444046	0.764039	0.737637	0.743682	0.851015
TCGA.FC.A8O0.01A	0.931553	0.292418	0.0468638	0.0220334	0.0158598	0.0371533	0.109056	0.0442582	0.0468563
TCGA.G9.6329.01A	0.733704	0.436082	0.562959	0.531872	0.489953	0.260894	0.503037	0.382367	0.497932
TCGA.G9.6332.01A	0.243955	0.715177	0.890734	0.827309	0.653087	0.692024	0.682645	0.819914	0.721511
TCGA.G9.6333.01A	0.619358	0.467438	0.683426	0.483995	0.51303	0.485689	0.552284	0.456921	0.549291
TCGA.G9.6333.11A	0.871131	0.0542325	0.123331	0.0223049	0.0195366	0.0355845	0.206337	0.0418337	0.0894723
TCGA.G9.6336.01A	0.619122	0.38095	0.555893	0.520026	0.444084	0.356767	0.489904	0.406098	0.544387
TCGA.G9.6338.01A	0.349718	0.720947	0.873296	0.413616	0.589323	0.69129	0.73209	0.732095	0.794184
TCGA.G9.6339.01A	0.46801	0.386812	0.52396	0.653254	0.564448	0.391464	0.421509	0.584953	0.547235
TCGA.G9.6342.01A	0.504356	0.506198	0.649575	0.650395	0.563201	0.468427	0.540613	0.52279	0.632263
TCGA.G9.6342.11A	0.917857	0.29332	0.379805	0.0274718	0.137369	0.261683	0.461722	0.0895397	0.29311
TCGA.G9.6343.01A	0.790518	0.604974	0.854925	0.0246527	0.383263	0.622399	0.737187	0.342404	0.617817
TCGA.G9.6348.01A	0.696534	0.446843	0.586336	0.518118	0.462742	0.421469	0.5094	0.455122	0.530255
TCGA.G9.6348.11A	0.839744	0.181567	0.303945	0.0195283	0.250994	0.203481	0.298961	0.105085	0.219779
TCGA.G9.6351.01A	0.711271	0.526	0.648412	0.522435	0.512997	0.499406	0.550436	0.462869	0.613407
TCGA.G9.6351.11A	0.784284	0.341084	0.416116	0.288558	0.257971	0.24989	0.401885	0.241035	0.602752
TCGA.G9.6353.01A	0.769916	0.346028	0.431939	0.336408	0.386978	0.370157	0.507455	0.25548	0.47919
TCGA.G9.6356.01A	0.696306	0.440126	0.60381	0.577914	0.497839	0.410214	0.485675	0.481218	0.588908
TCGA.G9.6356.11A	0.884399	0.0541554	0.160443	0.0206384	0.0347716	0.0350616	0.151085	0.0571792	0.0946512
TCGA.G9.6361.01A	0.415114	0.673825	0.841773	0.773356	0.644657	0.642205	0.667783	0.788115	0.777032
TCGA.G9.6362.01A	0.175871	0.681157	0.885909	0.439321	0.630899	0.655146	0.720013	0.787559	0.669726
TCGA.G9.6362.11A	0.260505	0.594251	0.850267	0.394148	0.616099	0.541516	0.5897	0.773603	0.633796
TCGA.G9.6363.01A	0.581591	0.53264	0.734987	0.671719	0.556429	0.504426	0.5725	0.574951	0.609293
TCGA.G9.6363.11A	0.57259	0.413001	0.631273	0.577824	0.501867	0.420933	0.515109	0.379309	0.466271
TCGA.G9.6365.01A	0.531328	0.519506	0.68072	0.642354	0.531955	0.491806	0.537923	0.501929	0.612069
TCGA.G9.6365.11A	0.88481	0.0712606	0.118306	0.0361476	0.0731917	0.0984627	0.30868	0.056083	0.13603
TCGA.G9.6366.01A	0.455551	0.498862	0.735652	0.058635	0.300653	0.530677	0.589646	0.359045	0.701726
TCGA.G9.6367.01A	0.93957	0.0523227	0.20705	0.0208586	0.0185673	0.0342456	0.327587	0.0438904	0.126765
TCGA.G9.6369.01A	0.256172	0.801306	0.910705	0.856608	0.724659	0.749335	0.767946	0.833532	0.859879
TCGA.G9.6370.01A	0.882851	0.184351	0.306105	0.0230263	0.212799	0.237426	0.382818	0.0621085	0.313824
TCGA.G9.6371.01A	0.448283	0.618137	0.819804	0.689905	0.586618	0.595924	0.627398	0.648954	0.706297
TCGA.G9.6373.01A	0.449109	0.637576	0.76754	0.6051	0.564856	0.539878	0.653588	0.684645	0.723548
TCGA.G9.6377.01A	0.473346	0.661638	0.822711	0.686799	0.57017	0.625534	0.678077	0.680715	0.645864
TCGA.G9.6379.01A	0.749287	0.533913	0.716844	0.601075	0.512767	0.547991	0.606353	0.447256	0.661248
TCGA.G9.6384.01A	0.59217	0.464585	0.60301	0.4467	0.518407	0.327198	0.485435	0.484483	0.462966
TCGA.G9.6384.11A	0.884159	0.0965689	0.293668	0.0267607	0.0768939	0.157526	0.338131	0.0756866	0.192003
TCGA.G9.6385.01A	0.911412	0.198408	0.267658	0.275058	0.341344	0.202749	0.404432	0.16467	0.321971
TCGA.G9.6494.01A	0.523636	0.500614	0.661497	0.644234	0.558999	0.48161	0.534135	0.528939	0.632363
TCGA.G9.6496.01A	0.267445	0.656827	0.866614	0.301209	0.667383	0.60138	0.685105	0.742602	0.726966
TCGA.G9.6496.11A	0.862819	0.0621816	0.311007	0.0264377	0.116522	0.155049	0.410808	0.0740763	0.186263
TCGA.G9.6498.01A	0.492974	0.365737	0.756769	0.405594	0.480307	0.593182	0.579966	0.609247	0.627533
TCGA.G9.6499.01A	0.675061	0.348108	0.681867	0.599995	0.502141	0.368851	0.5365	0.530038	0.555076
TCGA.G9.6499.11A	0.560064	0.574581	0.773444	0.629251	0.520543	0.567554	0.643702	0.496375	0.699966
TCGA.G9.7510.01A	0.547248	0.4066	0.693504	0.625294	0.512198	0.457888	0.511481	0.49033	0.584763
TCGA.G9.7519.01A	0.459365	0.398476	0.714383	0.301769	0.397888	0.546926	0.573071	0.542466	0.578789
TCGA.G9.7525.01A	0.638745	0.606468	0.814499	0.795584	0.53207	0.353922	0.582364	0.749927	0.597712
TCGA.H9.7775.01A	0.275401	0.667944	0.851797	0.77545	0.636305	0.619852	0.644518	0.76927	0.710598
TCGA.H9.A6BX.01A	0.889786	0.061801	0.129276	0.021526	0.0192707	0.0544869	0.161725	0.0408771	0.0792741
TCGA.H9.A6BY.01A	0.30701	0.574908	0.750747	0.778576	0.629953	0.585629	0.565352	0.772787	0.572995
TCGA.HC.7075.01A	0.688132	0.672245	0.926828	0.696757	0.545911	0.731023	0.741513	0.730914	0.51508
TCGA.HC.7078.01A	0.27752	0.664894	0.842378	0.675212	0.627671	0.626256	0.687898	0.604029	0.761853
TCGA.HC.7079.01A	0.940761	0.253053	0.484917	0.0225569	0.22898	0.200562	0.375007	0.0739638	0.398362
TCGA.HC.7080.01A	0.2116	0.823636	0.937158	0.723634	0.808523	0.808398	0.801371	0.895536	0.891125
TCGA.HC.7209.01A	0.526227	0.509653	0.697945	0.669546	0.567185	0.46913	0.510537	0.623627	0.637801
TCGA.HC.7210.01A	0.639044	0.399131	0.631329	0.566027	0.501328	0.467836	0.572513	0.512167	0.67758
TCGA.HC.7211.01A	0.326478	0.352658	0.791327	0.121251	0.411081	0.597396	0.62207	0.603317	0.437453
TCGA.HC.7211.11A	0.959992	0.058597	0.0417231	0.0184167	0.0245603	0.0395223	0.239706	0.0298977	0.0614736
TCGA.HC.7212.01A	0.335845	0.661274	0.862681	0.769699	0.653478	0.662449	0.673947	0.766676	0.693835
TCGA.HC.7213.01A	0.323428	0.510534	0.58416	0.603413	0.587592	0.574629	0.619798	0.588661	0.245264
TCGA.HC.7231.01A	0.350417	0.612293	0.822759	0.715308	0.615742	0.582732	0.614346	0.735878	0.725446
TCGA.HC.7232.01A	0.451505	0.514848	0.706929	0.676611	0.585013	0.482039	0.496564	0.636523	0.602728
TCGA.HC.7736.01A	0.47494	0.614656	0.745801	0.508432	0.482191	0.462649	0.616078	0.535294	0.678838
TCGA.HC.7737.11A	0.965279	0.0473299	0.0638161	0.0204504	0.0360869	0.0303078	0.168553	0.0633799	0.0582267
TCGA.HC.7738.01A	0.30786	0.270754	0.776424	0.611106	0.559756	0.546931	0.549628	0.490699	0.61094
TCGA.HC.7742.01A	0.388613	0.39156	0.646425	0.0699975	0.195169	0.420601	0.561863	0.514925	0.605533
TCGA.HC.7742.11A	0.678225	0.197184	0.355189	0.0336471	0.285904	0.339513	0.470494	0.131942	0.435371
TCGA.HC.7745.11A	0.942774	0.044609	0.0454619	0.0207591	0.0166667	0.0331676	0.208826	0.0403582	0.0275545
TCGA.HC.7749.01A	0.383916	0.5459	0.715739	0.723944	0.600309	0.506726	0.555321	0.575679	0.708883
TCGA.HC.7752.01A	0.294943	0.624539	0.833147	0.0510571	0.595253	0.762502	0.813496	0.582738	0.702285
TCGA.HC.7752.11A	0.96794	0.152601	0.0874909	0.0133731	0.029501	0.0686522	0.147246	0.0425172	0.17275
TCGA.HC.7818.01A	0.531867	0.478589	0.683806	0.567363	0.556597	0.473276	0.550918	0.521092	0.586024
TCGA.HC.7819.01A	0.304969	0.667825	0.840535	0.772857	0.581211	0.645388	0.650125	0.817137	0.737895
TCGA.HC.7819.11A	0.886536	0.0428822	0.10881	0.02083	0.0210252	0.0792153	0.155177	0.0445629	0.0836456
TCGA.HC.7820.01A	0.643528	0.503585	0.695842	0.610419	0.543807	0.466445	0.538413	0.532634	0.669065
TCGA.HC.8216.01A	0.377509	0.353644	0.526506	0.574009	0.399159	0.351098	0.526873	0.456006	0.187914
TCGA.HC.8262.01A	0.494398	0.54219	0.772376	0.710303	0.573601	0.555587	0.539233	0.668588	0.678127
TCGA.HC.8264.01B	0.420714	0.589915	0.778433	0.617602	0.604899	0.600459	0.6003	0.68242	0.704108
TCGA.HC.8266.01A	0.700098	0.400424	0.45472	0.549117	0.486804	0.342292	0.443586	0.449566	0.457072
TCGA.HC.A631.01A	0.160079	0.617128	0.908366	0.885628	0.647004	0.7138	0.547238	0.609047	0.781029
TCGA.HC.A632.01A	0.623121	0.562557	0.794261	0.767228	0.580963	0.479744	0.5738	0.573334	0.614111
TCGA.HC.A6AL.01A	0.479365	0.584521	0.81218	0.790283	0.553182	0.630676	0.64305	0.702359	0.730303
TCGA.HC.A6AN.01A	0.50239	0.636244	0.79279	0.750026	0.580786	0.637376	0.648899	0.6789	0.751825
TCGA.HC.A6AO.01A	0.311545	0.562158	0.815233	0.701598	0.610487	0.592493	0.535983	0.74982	0.603601
TCGA.HC.A6AP.01A	0.53484	0.256062	0.495495	0.604159	0.45214	0.364535	0.435582	0.423237	0.483918
TCGA.HC.A6AS.01A	0.593146	0.411644	0.584092	0.642862	0.531625	0.432332	0.4786	0.522151	0.547868
TCGA.HC.A6HX.01A	0.776325	0.391735	0.467018	0.0254565	0.406049	0.388761	0.520715	0.286308	0.524997
TCGA.HC.A6HY.01A	0.49049	0.699487	0.839415	0.667848	0.581523	0.593521	0.691422	0.626176	0.64771
TCGA.HI.7168.01A	0.454046	0.57737	0.789928	0.681674	0.57704	0.466084	0.595342	0.712083	0.706298
TCGA.HI.7169.01A	0.396751	0.509817	0.701336	0.678756	0.550914	0.488433	0.560932	0.476854	0.668655
TCGA.HI.7170.01A	0.473137	0.454516	0.658047	0.613439	0.519154	0.431128	0.47238	0.54084	0.572968
TCGA.HI.7171.01A	0.262551	0.72066	0.952375	0.829324	0.588853	0.690378	0.753385	0.848774	0.82072
TCGA.J4.A67K.01A	0.529192	0.509128	0.655731	0.687128	0.572333	0.513325	0.562992	0.619549	0.631674
TCGA.J4.A67L.01A	0.792631	0.540749	0.666873	0.571133	0.393802	0.512289	0.595718	0.56167	0.651121
TCGA.J4.A67M.01A	0.662367	0.477338	0.594005	0.619857	0.554324	0.427479	0.516565	0.426821	0.62211
TCGA.J4.A67N.01A	0.452614	0.706151	0.718292	0.715717	0.632526	0.595559	0.697886	0.740182	0.730148
TCGA.J4.A67O.01A	0.709769	0.402946	0.522102	0.587916	0.438938	0.371069	0.492639	0.356215	0.506822
TCGA.J4.A67Q.01A	0.567817	0.323886	0.605119	0.519398	0.496328	0.416147	0.479193	0.571913	0.565125
TCGA.J4.A67R.01A	0.625762	0.275123	0.388268	0.554357	0.477322	0.247026	0.338536	0.35625	0.400443
TCGA.J4.A67S.01A	0.647334	0.429673	0.629207	0.687849	0.494563	0.466851	0.505408	0.565621	0.614419
TCGA.J4.A67T.01A	0.528006	0.352855	0.47099	0.643978	0.53272	0.367769	0.401064	0.568548	0.493231
TCGA.J4.A6M7.01A	0.295768	0.758553	0.879939	0.829286	0.651387	0.723077	0.702444	0.800084	0.791078
TCGA.J4.A83I.01A	0.29293	0.571947	0.841482	0.759556	0.521824	0.611302	0.587553	0.700488	0.681687
TCGA.J4.A83J.01A	0.257583	0.172984	0.757054	0.370518	0.35187	0.493088	0.561245	0.70014	0.643352
TCGA.J4.A83K.01A	0.366475	0.499468	0.661386	0.666946	0.519999	0.389332	0.541163	0.435481	0.517012
TCGA.J4.A83L.01A	0.438907	0.325498	0.652995	0.254609	0.418119	0.451757	0.485102	0.370461	0.550103
TCGA.J4.A83N.01A	0.401096	0.586653	0.771286	0.720574	0.566356	0.550623	0.591129	0.637039	0.707381
TCGA.J9.A52B.01A	0.654338	0.441075	0.76078	0.732485	0.603034	0.527418	0.549279	0.553114	0.316937
TCGA.J9.A52C.01A	0.66236	0.404164	0.580327	0.607166	0.493626	0.372735	0.432134	0.409041	0.534567
TCGA.J9.A52E.01A	0.523152	0.522293	0.720172	0.733477	0.538175	0.507462	0.479708	0.552054	0.567329
TCGA.KK.A59V.01A	0.490528	0.385684	0.658853	0.699522	0.540811	0.329526	0.404013	0.514984	0.509917
TCGA.KK.A6E8.01A	0.194594	0.498342	0.914282	0.465776	0.404198	0.721282	0.676218	0.576017	0.811091
TCGA.KK.A7B1.01A	0.532334	0.550798	0.680503	0.61555	0.573642	0.465876	0.554199	0.61787	0.662162
TCGA.KK.A7B2.01A	0.735067	0.268984	0.361327	0.275188	0.401758	0.205418	0.347855	0.266544	0.381005
TCGA.KK.A8IL.01A	0.234573	0.4117	0.675731	0.0480616	0.548015	0.46701	0.513627	0.403819	0.58394
TCGA.M7.A71Z.01A	0.464501	0.670243	0.862453	0.83353	0.658705	0.738984	0.629146	0.858078	0.761495
TCGA.M7.A720.01A	0.706561	0.203429	0.21134	0.219289	0.382729	0.144275	0.248837	0.195009	0.322153
TCGA.M7.A721.01A	0.482229	0.406957	0.65258	0.507293	0.550793	0.477109	0.572746	0.534685	0.629393
TCGA.M7.A724.01A	0.54926	0.853447	0.964819	0.954445	0.362877	0.859177	0.797058	0.823001	0.858043
TCGA.M7.A725.01A	0.244789	0.68507	0.879906	0.783722	0.622335	0.709942	0.6787	0.782762	0.788931
TCGA.QU.A6IN.01A	0.283164	0.837307	0.920043	0.870329	0.712949	0.834277	0.813644	0.892067	0.895269
TCGA.QU.A6IP.01A	0.577001	0.51267	0.706951	0.594918	0.533249	0.49052	0.565842	0.562341	0.67058
TCGA.V1.A9O5.06A	0.473092	0.568906	0.905585	0.764274	0.559978	0.650848	0.605229	0.630005	0.743442
TCGA.VN.A88I.01A	0.717627	0.248331	0.314389	0.284756	0.405144	0.163443	0.337063	0.202533	0.359678
TCGA.VN.A88L.01A	0.475537	0.563523	0.740651	0.677516	0.541469	0.524286	0.580464	0.58797	0.65202
TCGA.VN.A88N.01A	0.274977	0.227148	0.635959	0.376346	0.319313	0.347815	0.453455	0.460996	0.404543
TCGA.VN.A88P.01A	0.230613	0.66389	0.885459	0.579376	0.488735	0.584123	0.651962	0.502718	0.721494
TCGA.VN.A88Q.01A	0.263775	0.416717	0.671591	0.660101	0.575302	0.319505	0.413583	0.605827	0.496822
TCGA.VP.A872.01A	0.39659	0.537847	0.622678	0.649744	0.544125	0.482562	0.509618	0.506536	0.638783
TCGA.VP.A878.01A	0.595467	0.295076	0.515369	0.232971	0.457127	0.320931	0.443861	0.283665	0.510464
TCGA.VP.A879.01A	0.485861	0.408546	0.592713	0.583768	0.512195	0.424446	0.489566	0.474685	0.510078
TCGA.VP.A87H.01A	0.415941	0.403559	0.620483	0.647881	0.3645	0.419107	0.423005	0.555277	0.476663
TCGA.VP.A87K.01A	0.0963587	0.695888	0.887664	0.804734	0.68675	0.653155	0.643704	0.680105	0.731919
TCGA.WW.A8ZI.01A	0.148861	0.345636	0.923261	0.830224	0.727449	0.723384	0.717331	0.826028	0.833024
TCGA.XJ.A9DK.01A	0.724483	0.133729	0.159149	0.167858	0.191279	0.115947	0.2111	0.146538	0.195532
TCGA.XK.AAIW.01A	0.231351	0.688493	0.922541	0.50438	0.529747	0.687582	0.632475	0.68022	0.757946
TCGA.XK.AAJP.01A	0.238645	0.652529	0.871189	0.758653	0.603217	0.602249	0.691285	0.732662	0.77118
TCGA.XK.AAJR.01A	0.439605	0.365703	0.579766	0.0755275	0.397288	0.291182	0.446405	0.357873	0.475008
TCGA.XK.AAJT.01A	0.341891	0.483634	0.728151	0.703307	0.570492	0.50799	0.555997	0.650888	0.572721
TCGA.XK.AAJU.01A	0.892038	0.0481498	0.157404	0.0422252	0.108743	0.0827151	0.222119	0.0294478	0.107061
TCGA.YL.A8S8.01A	0.434916	0.548989	0.673901	0.593621	0.552546	0.474565	0.547374	0.617883	0.577219
TCGA.YL.A8S9.01A	0.050208	0.775764	0.934285	0.881921	0.694833	0.856572	0.789527	0.694551	0.58796
TCGA.YL.A8SF.01A	0.314932	0.502819	0.711286	0.660275	0.58486	0.51051	0.563791	0.670185	0.595804
TCGA.YL.A8SH.01B	0.297243	0.471688	0.694944	0.666147	0.574457	0.492396	0.530656	0.710374	0.58953
TCGA.YL.A8SI.01A	0.483278	0.373243	0.578465	0.39482	0.463632	0.373904	0.439653	0.485323	0.398203
TCGA.YL.A8SJ.01B	0.431393	0.291073	0.633089	0.662746	0.526622	0.268831	0.502573	0.474053	0.543385
TCGA.YL.A8SQ.01B	0.224725	0.591356	0.784022	0.747375	0.610797	0.528012	0.588256	0.725396	0.66656
TCGA.YL.A8SR.01B	0.317694	0.507818	0.759314	0.300309	0.568426	0.414811	0.54386	0.643915	0.522163
TCGA.YL.A9WI.01A	0.0936343	0.666784	0.919769	0.793648	0.677588	0.676577	0.622699	0.744858	0.743518
TCGA.YL.A9WX.01A	0.669697	0.273041	0.376077	0.211264	0.387805	0.15815	0.341065	0.277949	0.381501
TCGA.ZG.A8QW.01A	0.563511	0.305889	0.465605	0.487891	0.467315	0.263064	0.385966	0.237292	0.329227
TCGA.ZG.A8QX.01A	0.432422	0.444648	0.604546	0.523042	0.526658	0.416515	0.518103	0.414	0.589497
TCGA.ZG.A8QY.01A	0.387054	0.380126	0.693072	0.514767	0.545581	0.494704	0.557624	0.58334	0.478164
TCGA.ZG.A9ND.01A	0.261055	0.662736	0.853606	0.718683	0.513139	0.628119	0.677541	0.728366	0.738171
GSM1897624	0.665468	0.0346837	0.0618635	0.0248762	0.0221295	0.0453966	0.125236	0.0717174	0.0660814
GSM1897625	0.314823	0.280037	0.47947	0.318543	0.162449	0.189976	0.266018	0.362185	0.398482
GSM1897626	0.265607	0.335661	0.448047	0.403628	0.45087	0.207818	0.330737	0.404771	0.399035
GSM1897627	0.280478	0.370099	0.575541	0.553512	0.500978	0.318614	0.366837	0.582642	0.527234
GSM1897628	0.904445	0.0455162	0.11316	0.0284711	0.0268056	0.0360082	0.185744	0.0659068	0.0633689
GSM1897629	0.714341	0.417205	0.587874	0.554853	0.437401	0.335797	0.389095	0.41129	0.546449
GSM1897630	0.502143	0.335891	0.576222	0.599366	0.478598	0.343225	0.372827	0.436928	0.479893
GSM1897631	0.515904	0.37618	0.541872	0.618534	0.518362	0.348768	0.388251	0.52386	0.391022
GSM1897632	0.615292	0.368189	0.626748	0.480611	0.470291	0.315728	0.383882	0.413405	0.620537
GSM1897633	0.807759	0.0505806	0.121402	0.0446677	0.02099	0.0384954	0.310358	0.126663	0.0385352
GSM1897634	0.192279	0.771437	0.900807	0.826934	0.764504	0.700878	0.719256	0.38364	0.865674
GSM1897635	0.468195	0.665566	0.8037	0.70212	0.566448	0.762866	0.542396	0.553184	0.625959
GSM1897636	0.517978	0.712728	0.756769	0.785105	0.504725	0.453424	0.477415	0.471359	0.457429
GSM1897637	0.77606	0.346775	0.571939	0.135219	0.0943644	0.221959	0.385094	0.232602	0.295501
GSM1897638	0.946141	0.06602	0.177489	0.0349109	0.0414783	0.109724	0.278159	0.101754	0.147972
GSM1897639	0.357541	0.782589	0.856243	0.836385	0.696271	0.798642	0.681707	0.690223	0.806153
GSM1897640	0.256131	0.882668	0.903664	0.87698	0.790299	0.825027	0.685896	0.769467	0.77289
GSM1897641	0.0920658	0.844028	0.9487	0.929096	0.817885	0.748113	0.687928	0.839988	0.641771
GSM1897642	0.4289	0.590295	0.765717	0.676146	0.621716	0.550377	0.566026	0.615185	0.541106
GSM1897643	0.814761	0.171245	0.390502	0.159472	0.268901	0.229807	0.395587	0.146512	0.210077
GSM1897644	0.967339	0.0354452	0.164306	0.0208792	0.0792989	0.026074	0.0563997	0.0695183	0.0495754
GSM1897645	0.174209	0.571859	0.854746	0.781942	0.586066	0.449002	0.469874	0.699098	0.57673
GSM1897646	0.425696	0.322816	0.462887	0.58339	0.427722	0.286758	0.379611	0.49843	0.422791
GSM1897647	0.324284	0.199659	0.334713	0.426996	0.331756	0.175613	0.196807	0.41287	0.236581
GSM1897648	0.156508	0.388191	0.645094	0.754583	0.541922	0.336123	0.381939	0.619108	0.561557
GSM1897649	0.235358	0.400349	0.722044	0.734769	0.50832	0.411839	0.366442	0.456834	0.473448
GSM1897650	0.280204	0.369309	0.509582	0.615843	0.55562	0.2913	0.370647	0.499364	0.450431
GSM1897651	0.430907	0.357149	0.510489	0.491877	0.465455	0.264732	0.320582	0.45033	0.426144
GSM1897652	0.814753	0.0364941	0.0854625	0.0295761	0.0199098	0.0298064	0.127228	0.0637901	0.0551262
GSM1897653	0.10849	0.759184	0.95359	0.846964	0.710076	0.676883	0.551842	0.815689	0.535407
GSM1897654	0.0603145	0.671282	0.959693	0.840474	0.650373	0.657161	0.553416	0.880309	0.5677
GSM1897655	0.150527	0.643543	0.846948	0.853631	0.694782	0.569603	0.53533	0.790449	0.702429
GSM1897656	0.136273	0.545865	0.76181	0.816759	0.66796	0.542019	0.484745	0.790349	0.644787
GSM1897657	0.221873	0.582415	0.781967	0.77078	0.618902	0.497443	0.447486	0.75696	0.606958
GSM1897658	0.114829	0.683371	0.938924	0.786251	0.579834	0.303247	0.56189	0.842737	0.741765
GSM1897659	0.790153	0.0334388	0.0840846	0.0213247	0.020847	0.042712	0.146662	0.0535386	0.0622105
GSM1897660	0.704622	0.0403646	0.43079	0.40454	0.344506	0.165073	0.234293	0.243966	0.26986
GSM1897661	0.392994	0.0496328	0.354568	0.342231	0.279323	0.212521	0.311121	0.317627	0.366701
GSM1897662	0.389514	0.0326418	0.429712	0.480438	0.410292	0.267807	0.315387	0.304784	0.344813
GSM1897663	0.32882	0.181277	0.344109	0.0722559	0.213605	0.189937	0.282784	0.196123	0.281875
GSM1897664	0.388665	0.0645465	0.348765	0.428729	0.444137	0.24373	0.337047	0.476323	0.336726
GSM1897665	0.923041	0.0928262	0.245164	0.048423	0.0519318	0.0666995	0.124297	0.132125	0.232555
GSM1897667	0.146028	0.918431	0.873673	0.814851	0.757071	0.592147	0.721136	0.416393	0.860479
GSM1897668	0.599365	0.324963	0.603894	0.395052	0.549796	0.56689	0.53363	0.400824	0.482812
GSM1897669	0.203217	0.727877	0.802677	0.748723	0.617225	0.525594	0.617893	0.632363	0.685252
GSM1897670	0.468252	0.584635	0.732389	0.690246	0.58042	0.485856	0.565008	0.509883	0.667486
GSM1897671	0.4621	0.446645	0.488552	0.543375	0.498097	0.366212	0.486832	0.261414	0.61001
GSM1897672	0.755404	0.121421	0.208973	0.0615478	0.138012	0.153972	0.322811	0.155734	0.215212
GSM1897674	0.190456	0.859104	0.901502	0.822379	0.735169	0.437734	0.707819	0.698121	0.650454
GSM1897675	0.285834	0.421321	0.653653	0.658773	0.524452	0.32592	0.441231	0.533273	0.583045
GSM1897676	0.47816	0.72316	0.901838	0.753152	0.58914	0.621309	0.640744	0.659606	0.556394
GSM1897677	0.757933	0.0457988	0.06556	0.0255254	0.0238374	0.0382284	0.149945	0.0515996	0.169165
GSM1897678	0.109453	0.605663	0.890319	0.760332	0.591905	0.531399	0.585072	0.607809	0.600062
GSM1897679	0.41953	0.388502	0.588081	0.587361	0.447326	0.313804	0.376319	0.488149	0.383126
GSM1897680	0.416026	0.346716	0.563786	0.668044	0.461189	0.298278	0.375951	0.495159	0.379347
GSM1897681	0.412537	0.416049	0.580977	0.597296	0.453212	0.283066	0.382675	0.482321	0.466748
GSM1897682	0.881566	0.0695213	0.146763	0.0353724	0.0539127	0.0794569	0.273353	0.101183	0.199385
GSM1897683	0.0704988	0.855964	0.93014	0.91189	0.673763	0.76783	0.765197	0.800281	0.621463
GSM1897684	0.300371	0.647865	0.878029	0.838473	0.4505	0.560442	0.688492	0.697305	0.559524
GSM1897685	0.122677	0.855544	0.948812	0.962249	0.602406	0.9166	0.778963	0.782168	0.751766
GSM1897686	0.134938	0.532433	0.684034	0.540002	0.672983	0.528607	0.440474	0.493816	0.512659
GSM1897687	0.417785	0.465039	0.697648	0.516123	0.629484	0.392095	0.418152	0.325754	0.533608
GSM1897688	0.203486	0.551295	0.726635	0.512039	0.594068	0.529779	0.491455	0.495744	0.37965
GSM1897689	0.466828	0.19147	0.30254	0.239902	0.141049	0.221882	0.305389	0.293458	0.259248
GSM1897690	0.129106	0.637517	0.830662	0.667701	0.619058	0.552121	0.492081	0.416299	0.571273
GSM1897691	0.142543	0.528892	0.672876	0.565526	0.622596	0.496982	0.462163	0.56278	0.393963
GSM1897692	0.443753	0.183395	0.539476	0.263262	0.270274	0.268008	0.359511	0.317398	0.296332
GSM1897693	0.918077	0.0447472	0.116005	0.0416071	0.0155845	0.0343122	0.268276	0.09731	0.0659286
GSM1897694	0.263154	0.857646	0.86066	0.862629	0.70916	0.77673	0.688175	0.881614	0.615909
GSM1897695	0.433641	0.410678	0.65195	0.643615	0.548937	0.366203	0.419902	0.534593	0.557143
GSM1897696	0.325685	0.51637	0.69912	0.627374	0.553967	0.413434	0.466989	0.653786	0.565105
GSM1897697	0.389917	0.651016	0.852837	0.763637	0.635742	0.598997	0.561545	0.721607	0.600503
GSM1897698	0.431531	0.611095	0.83998	0.7612	0.610663	0.564482	0.580827	0.694313	0.60147
GSM1897699	0.376741	0.744595	0.861519	0.849797	0.688689	0.570513	0.529537	0.666596	0.636579
GSM1897700	0.984	0.0363661	0.147047	0.0208205	0.130861	0.0265117	0.0680126	0.0701044	0.0785726
GSM1897701	0.412915	0.271171	0.523318	0.391227	0.357695	0.227049	0.278054	0.364327	0.305093
GSM1897702	0.366756	0.274674	0.514664	0.569535	0.408788	0.239027	0.320536	0.405006	0.369287
GSM1897703	0.464676	0.330506	0.478561	0.576995	0.408226	0.298875	0.331097	0.390946	0.33921
GSM1897704	0.396036	0.363042	0.595473	0.549848	0.408681	0.35327	0.39224	0.417129	0.359086
GSM1897705	0.913253	0.120069	0.234502	0.047603	0.0520726	0.112246	0.278134	0.17157	0.114232
GSM1897706	0.41269	0.44943	0.902683	0.25077	0.395316	0.689942	0.693768	0.308178	0.887269
GSM1897707	0.492961	0.645072	0.816941	0.243139	0.520231	0.696491	0.625409	0.304194	0.826321
GSM1897708	0.399121	0.568939	0.757634	0.0857389	0.42176	0.562954	0.536111	0.272081	0.587947
GSM1897709	0.112622	0.905962	0.9413	0.298736	0.51449	0.745565	0.801971	0.571101	0.93962
GSM1897710	0.788725	0.0317745	0.0653714	0.0206741	0.0212611	0.0328567	0.0863955	0.052938	0.0425585
GSM1897711	0.0999412	0.790722	0.945825	0.929803	0.699164	0.0645806	0.754979	0.822658	0.789529
GSM1897712	0.354582	0.267099	0.503865	0.555304	0.330864	0.336247	0.3511	0.485876	0.559653
GSM1897713	0.394062	0.2022	0.417018	0.583155	0.428876	0.131178	0.300829	0.612158	0.384052
GSM1897714	0.194349	0.35015	0.625247	0.706143	0.553538	0.256166	0.364773	0.65701	0.404695
GSM1897715	0.443229	0.246322	0.51353	0.525553	0.453467	0.0894813	0.347497	0.447733	0.389784
