# Supplementary material for: LogLoss-BERAF: An ensemble-based machine learning model for constructing highly accurate diagnostic sets of methylation sites accounting for heterogeneity in prostate cancer
Source: PLoS One. 2018 Nov 2;13(11):e0204371. doi: 10.1371/journal.pone.0204371 (PMC6214495; doi:10.1371/journal.pone.0204371)
Supplement: S3 Table — (XLSX) [file pone.0204371.s004.xlsx]

## Sheet: Лист1
Supplementary Table 3. Classification efficacy of tumor and non-tumor samples by PRAD gene and site methylation data analysis for different studies.
Gene(s)	Precision	Recall	F1-score	AUC, [95% CI]	Paper
GSTP1	0.90	0.89	0.90	0.91, [0.86 - 0.95]	Stewart et al., 2013
RASSF1	0.86	0.79	0.81	0.86, [0.80 - 0.91]	Stewart et al., 2013
APC	0.87	0.75	0.77	0.90, [0.86 - 0.94]	Stewart et al., 2013
GSTP1, APC, RASSF1	0.90	0.85	0.86	0.92, [0.90 - 0.97]	Stewart et al., 2013
SPOCK2, NSE1	0.90	0.87	0.88	0.91, [0.86 – 0.96]	Chung et al, 2008
8 sites (CBX5, CYBA, CCDC8, EFEMP1, SOSTDC1, KCNH2)	0.92	0.93	0.93	0.95, [0.90 – 0.98]	Tang et al., 2017
3 sites (CYBA, ERGIC,1, HLA-J, NCRNA00171)	0.92	0.92	0.91	0.93, [0.88 – 0.95]	Kirby et al., 2017
9 sites (PRKCZ, C2orf88, EFEMP1, GRASP, EFS, NFATC3, B3GNTL1, B3GNT8, CECR6)	0.95	0.95	0.95	0.97, [0.94 – 0.99]	LogLoss-Beraf
