# Supplementary material for: LogLoss-BERAF: An ensemble-based machine learning model for constructing highly accurate diagnostic sets of methylation sites accounting for heterogeneity in prostate cancer
Source: PLoS One. 2018 Nov 2;13(11):e0204371. doi: 10.1371/journal.pone.0204371 (PMC6214495; doi:10.1371/journal.pone.0204371)
Supplement: S4 Table — (XLSX) [file pone.0204371.s005.xlsx]

## Sheet: Лист1
Supplementary Table 4. PRAD model list of correlated sites
Chromosome_36	Chromosome - genome build 36
Start, End	site coordinates
IlmnID	Unique CpG locus identifier from the Illumina CG database
UCSC_RefGene_Name	Gene name (UCSC)
UCSC_RefGene_Group	Gene region feature category (UCSC)
Phantom	FANTOM-derived promoter
DMR	Differentially methylated region (experimentally determined)
Enhancer	Enhancer element (informatically-determined)
Regulatory_Feature_Group	Regulatory feature category
Chromosome	Start	End	IlmnID	UCSC_RefGene_Name	UCSC_RefGene_Group	Phantom	DMR	Enhancer	Regulatory_Feature_Group
chr1	969254	969255	cg16318112	AGRN	Body	high-CpG:959100-959386			Unclassified
chr1	1690840	1690841	cg03606098	NADK	Body
chr1	2014371	2014372	cg02361803	PRKCZ;PRKCZ	Body;5'UTR
chr1	2222253	2222254	cg13488570	SKI	Body		RDMR	TRUE	Promoter_Associated_Cell_type_specific
chr1	16861620	16861621	cg06438517						Unclassified
chr1	20799948	20799949	cg15653910
chr1	38200920	38200921	cg24375409	EPHA10	Body
chr1	40149650	40149651	cg22851420	HPCAL4	Body				Unclassified_Cell_type_specific
chr1	46951318	46951319	cg03257575				DMR
chr1	50883394	50883395	cg23097402	DMRTA2	3'UTR
chr1	53527576	53527577	cg04765848	PODN	TSS1500		DMR
chr1	63539729	63539730	cg23166865					TRUE
chr1	63795636	63795637	cg00347677				DMR	TRUE	Unclassified_Cell_type_specific
chr1	78511856	78511857	cg04912843	GIPC2	1stExon				Unclassified
chr1	91301731	91301732	cg18235734				DMR
chr1	110210444	110210445	cg20676696	GSTM2;GSTM2	TSS200;TSS200			TRUE	Unclassified
chr1	110211023	110211024	cg06615940	GSTM2;GSTM2	Body;Body			TRUE
chr1	110230633	110230634	cg10950028	GSTM1;GSTM1	Body;Body				Unclassified_Cell_type_specific
chr1	110672912	110672913	cg25207248					TRUE
chr1	113265602	113265603	cg21286782	FAM19A3;FAM19A3	Body;Body			TRUE	Unclassified_Cell_type_specific
chr1	119535928	119535929	cg24035245				DMR
chr1	119544329	119544330	cg20247486
chr1	146544267	146544268	cg10124710
chr1	146551744	146551745	cg21908235				DMR		Unclassified_Cell_type_specific
chr1	147790458	147790459	cg25200152				RDMR		Promoter_Associated
chr1	149719461	149719462	cg20300343
chr1	151118299	151118300	cg26331172	SEMA6C	5'UTR				Promoter_Associated
chr1	156390240	156390241	cg26371731	MIR9-1;C1orf61	TSS200;5'UTR		DMR
chr1	156674685	156674686	cg18793215	CRABP2	Body			TRUE
chr1	169396635	169396636	cg00100121	C1orf114;C1orf114	1stExon;5'UTR		DMR	TRUE
chr1	169396834	169396835	cg16998150	C1orf114	TSS200			TRUE	Unclassified_Cell_type_specific
chr1	169429698	169429699	cg25464921					TRUE	Unclassified_Cell_type_specific
chr1	201509308	201509309	cg14248553
chr1	201509316	201509317	cg04223671
chr1	204120607	204120608	cg12638737	ETNK2	Body		DMR
chr1	204320179	204320180	cg16029875	PLEKHA6	5'UTR			TRUE
chr1	204329158	204329159	cg24864241	PLEKHA6	TSS200
chr1	246952362	246952363	cg03596016	LOC149134	TSS1500			TRUE
chr1	246952495	246952496	cg08535928	LOC149134	TSS1500			TRUE	Unclassified_Cell_type_specific
chr10	3109053	3109054	cg07198194	PFKP	TSS1500		DMR
chr10	8097689	8097690	cg15267232	GATA3;GATA3	Body;Body		DMR		Promoter_Associated
chr10	43697918	43697919	cg23136139	RASGEF1A	Body		DMR	TRUE	Unclassified
chr10	45914450	45914451	cg04194494	ALOX5	Body				Promoter_Associated
chr10	45914645	45914646	cg16831085	ALOX5	Body			TRUE	Promoter_Associated
chr10	45914688	45914689	cg10069493	ALOX5	Body			TRUE	Promoter_Associated
chr10	45914949	45914950	cg09806262	ALOX5	Body			TRUE	Promoter_Associated
chr10	73156377	73156378	cg24331301	CDH23;CDH23	TSS1500;TSS1500	high-CpG:72826209-72826722	DMR		Unclassified_Cell_type_specific
chr10	73156427	73156428	cg15323528	CDH23;CDH23	TSS1500;TSS1500	high-CpG:72826209-72826722	DMR		Unclassified_Cell_type_specific
chr10	75407823	75407824	cg17723653	SYNPO2L;SYNPO2L	Body;Body			TRUE
chr10	101280209	101280210	cg15338327
chr10	101297245	101297246	cg24376776					TRUE
chr10	102475324	102475325	cg18279326				DMR
chr10	102895043	102895044	cg14861089	TLX1	Body		DMR
chr10	104434010	104434011	cg06361405	ARL3	3'UTR				Unclassified_Cell_type_specific
chr10	118894180	118894181	cg25527090	VAX1;VAX1	Body;Body		DMR		Unclassified_Cell_type_specific
chr10	123922970	123922971	cg06733794	TACC2;TACC2;TACC2;TACC2	Body;TSS200;TSS200;Body			TRUE
chr10	123923066	123923067	cg06966660	TACC2;TACC2;TACC2;TACC2	Body;TSS200;TSS200;Body	high-CpG:123912997-123913135		TRUE
chr10	131748428	131748429	cg25386707	EBF3	Body			TRUE
chr11	3181446	3181447	cg14488317	OSBPL5;OSBPL5;OSBPL5	5'UTR;5'UTR;5'UTR			TRUE
chr11	27015808	27015809	cg07777008	FIBIN;FIBIN	5'UTR;1stExon	low-CpG:26972232-26972413		TRUE
chr11	27015813	27015814	cg15621260	FIBIN;FIBIN	5'UTR;1stExon	low-CpG:26972232-26972413		TRUE
chr11	46383066	46383067	cg21770622	DGKZ;DGKZ;DGKZ;DGKZ	Body;TSS200;Body;Body				Promoter_Associated
chr11	47208959	47208960	cg08300419	PACSIN3	TSS1500
chr11	58940866	58940867	cg05415131	DTX4	Body
chr11	58940964	58940965	cg14329059	DTX4	Body
chr11	61283968	61283969	cg06405186	SYT7	3'UTR			TRUE	Unclassified
chr11	66311348	66311349	cg07977202	ZDHHC24	Body				Promoter_Associated
chr11	67351273	67351274	cg26250609	GSTP1;GSTP1	1stExon;5'UTR	high-CpG:67107710-67107864			Promoter_Associated
chr11	67351490	67351491	cg06928838	GSTP1	Body				Promoter_Associated
chr11	70672858	70672859	cg25456593	SHANK2	Body	low-CpG:70350361-70350918
chr11	70673256	70673257	cg04262428	SHANK2	Body	low-CpG:70350361-70350918
chr11	76033097	76033098	cg05774229					TRUE
chr11	76033367	76033368	cg18395917					TRUE
chr11	86085694	86085695	cg18282849	CCDC81;CCDC81	TSS200;TSS200			TRUE
chr11	125133609	125133610	cg19704853	PKNOX2	5'UTR
chr11	133906693	133906694	cg20771240	LOC100128239	Body				Unclassified_Cell_type_specific
chr12	570155	570156	cg26388816	B4GALNT3	Body				Unclassified
chr12	46767289	46767290	cg20408693	SLC38A2	TSS1500				Promoter_Associated
chr12	50355307	50355308	cg15336765	AQP5;AQP5	1stExon;5'UTR		DMR		Unclassified_Cell_type_specific
chr12	52401214	52401215	cg00817367	GRASP	Body		DMR
chr12	53617382	53617383	cg13940444	RARG	Body			TRUE	Promoter_Associated
chr12	54145841	54145842	cg14950169				DMR		Unclassified
chr12	54404315	54404316	cg13545297	HOXC8	Body			TRUE	Unclassified_Cell_type_specific
chr12	54424902	54424903	cg18054172	HOXC4;HOXC5	5'UTR;Body				Unclassified_Cell_type_specific
chr12	54441458	54441459	cg08465346	HOXC4	5'UTR		RDMR		Unclassified_Cell_type_specific
chr12	54446996	54446997	cg01704924	HOXC4;HOXC4	5'UTR;TSS1500		RDMR	TRUE	Unclassified
chr12	54447220	54447221	cg03923561	HOXC4;HOXC4	5'UTR;TSS1500			TRUE	Unclassified
chr12	54500175	54500176	cg23489434	FLJ12825	Body
chr12	63025730	63025731	cg08244085					TRUE	Unclassified
chr12	65219478	65219479	cg09486902				CDMR	TRUE
chr12	95941988	95941989	cg22538054	USP44;USP44	5'UTR;5'UTR		DMR		Promoter_Associated_Cell_type_specific
chr12	104609524	104609525	cg26973714	TXNRD1	TSS200	high-CpG:103133631-103133710			Promoter_Associated
chr12	104852355	104852356	cg01940855	CHST11	Body		CDMR		Promoter_Associated
chr12	104852439	104852440	cg23855505	CHST11	Body		CDMR		Promoter_Associated
chr12	104852446	104852447	cg22260952	CHST11	Body		CDMR		Promoter_Associated
chr12	106533667	106533668	cg12433395	NUAK1;NUAK1	5'UTR;1stExon
chr12	110150180	110150181	cg12929027						Unclassified_Cell_type_specific
chr12	110174620	110174621	cg11365617	MGC14436;MGC14436;C12orf34	Body;Body;5'UTR		DMR	TRUE
chr12	111127533	111127534	cg25598159	HVCN1;HVCN1;HVCN1	1stExon;TSS1500;5'UTR			TRUE	Promoter_Associated
chr12	115136072	115136073	cg07147449				RDMR
chr12	115136298	115136299	cg12513880				RDMR
chr12	122017052	122017053	cg03241244	KDM2B;KDM2B	Body;Body	high-CpG:120500743-120502801	DMR		Promoter_Associated_Cell_type_specific
chr13	70682324	70682325	cg20523861	KLHL1;KLHL1;ATXN8OS	1stExon;5'UTR;Body
chr13	96204978	96204979	cg25032595	CLDN10;CLDN10;CLDN10;CLDN10	5'UTR;1stExon;Body;Body	high-CpG:95002899-95002984
chr13	100608263	100608264	cg07931391				DMR	TRUE
chr13	100643388	100643389	cg22489321				DMR
chr13	108922504	108922505	cg09450063	TNFSF13B;TNFSF13B	1stExon;1stExon	low-CpG:107720015-107720565		TRUE	Promoter_Associated_Cell_type_specific
chr14	20344394	20344395	cg26786795	OR4K2	TSS200
chr14	22004993	22004994	cg00800229	SALL2	1stExon			TRUE
chr14	23834909	23834910	cg13011388	EFS;EFS	TSS200;TSS200	high-CpG:22904163-22905667	DMR
chr14	23834977	23834978	cg18844382	EFS;EFS	TSS200;TSS200	high-CpG:22904163-22905667	DMR		Unclassified_Cell_type_specific
chr14	23834985	23834986	cg21013866	EFS;EFS	TSS200;TSS200	high-CpG:22904163-22905667	DMR		Unclassified_Cell_type_specific
chr14	24458000	24458001	cg04978107	DHRS4L2	TSS200				Promoter_Associated
chr14	24458004	24458005	cg27134365	DHRS4L2	TSS200				Promoter_Associated
chr14	24458014	24458015	cg13555354	DHRS4L2	TSS200				Promoter_Associated
chr14	24641155	24641156	cg18534491	REC8;REC8	TSS200;TSS200	high-CpG:23710910-23711161			Promoter_Associated
chr14	24804022	24804023	cg12265829	ADCY4	TSS200		DMR		Promoter_Associated
chr14	36973483	36973484	cg13209481	SFTA3	Body
chr14	38724675	38724676	cg05057720	CLEC14A	1stExon			TRUE
chr14	51974848	51974849	cg09841842	FRMD6	5'UTR			TRUE
chr14	57265875	57265876	cg18280830				RDMR
chr14	70653719	70653720	cg10848272	SLC8A3;SLC8A3;SLC8A3;SLC8A3	5'UTR;5'UTR;5'UTR;5'UTR
chr14	70653964	70653965	cg23241781	SLC8A3;SLC8A3;SLC8A3;SLC8A3	5'UTR;5'UTR;5'UTR;5'UTR
chr14	74706196	74706197	cg07573727	VSX2;VSX2	5'UTR;1stExon
chr14	92413706	92413707	cg21883802	FBLN5;FBLN5	5'UTR;1stExon		DMR		Unclassified_Cell_type_specific
chr14	95240143	95240144	cg10746936				CDMR
chr14	101033689	101033690	cg23997405	BEGAIN;BEGAIN	Body;Body		DMR	TRUE
chr14	103655773	103655774	cg01363714
chr14	105055026	105055027	cg04425614	C14orf180	Body
chr15	35014270	35014271	cg24922143				DMR
chr15	45479642	45479643	cg18582992	SHF	Body		DMR		Unclassified_Cell_type_specific
chr15	45479755	45479756	cg24033558	SHF	Body		DMR		Unclassified_Cell_type_specific
chr15	45670865	45670866	cg25908973	LOC145663;GATM;GATM	TSS200;1stExon;5'UTR	high-CpG:43457916-43458250			Unclassified
chr15	45670872	45670873	cg10088041	LOC145663;GATM;GATM	TSS200;1stExon;5'UTR	high-CpG:43457916-43458250			Unclassified
chr15	60690826	60690827	cg22502206	ANXA2;ANXA2;ANXA2;ANXA2	TSS1500;TSS1500;TSS1500;TSS1500
chr15	74215283	74215284	cg22242148					TRUE
chr15	74658244	74658245	cg02916102	CYP11A1;CYP11A1;CYP11A1	1stExon;Body;5'UTR		DMR	TRUE	Unclassified_Cell_type_specific
chr15	74658547	74658548	cg16332610	CYP11A1;CYP11A1;CYP11A1	1stExon;Body;5'UTR		DMR	TRUE	Unclassified_Cell_type_specific
chr15	74658553	74658554	cg14855334	CYP11A1;CYP11A1	Body;TSS200		DMR	TRUE	Unclassified_Cell_type_specific
chr15	89438918	89438919	cg02071670	HAPLN3	TSS200				Promoter_Associated
chr15	89922328	89922329	cg09969277	LOC254559	Body		DMR	TRUE	Unclassified_Cell_type_specific
chr15	89952499	89952500	cg18698788
chr15	90039818	90039819	cg11332236	RHCG	TSS200			TRUE
chr15	90039822	90039823	cg01837657	RHCG	TSS200			TRUE
chr16	1030568	1030569	cg09854626	SOX8	TSS1500		DMR
chr16	1487596	1487597	cg10018216	CCDC154	Body	high-CpG:1427580-1427674			Unclassified_Cell_type_specific
chr16	3079877	3079878	cg27519622	CCDC64B	Body			TRUE	Unclassified
chr16	3237991	3237992	cg02970836						Unclassified_Cell_type_specific
chr16	9107199	9107200	cg00970396
chr16	19894978	19894979	cg07519235	GPRC5B	5'UTR		DMR
chr16	21294947	21294948	cg16596604	CRYM	5'UTR
chr16	31214494	31214495	cg02900356	PYCARD;PYCARD	TSS1500;TSS1500				Promoter_Associated
chr16	67204447	67204448	cg09974990					TRUE	Unclassified
chr16	68118754	68118755	cg00402172	NFATC3;NFATC3;NFATC3;NFATC3	TSS1500;TSS1500;TSS1500;TSS1500				Promoter_Associated
chr16	79623618	79623619	cg09422450						Unclassified_Cell_type_specific
chr16	88717628	88717629	cg10246531	CYBA	TSS200				Promoter_Associated
chr17	1131781	1131782	cg18331855
chr17	21281507	21281508	cg01637175	KCNJ12	5'UTR		DMR
chr17	27918338	27918339	cg16755500					TRUE	Unclassified
chr17	32484035	32484036	cg24613080	ACCN1	TSS1500			TRUE
chr17	35291924	35291925	cg16364121				DMR
chr17	35300010	35300011	cg19760241	LHX1	Body		DMR
chr17	36585452	36585453	cg18960629
chr17	38465326	38465327	cg08332908	RARA	TSS200				Unclassified_Cell_type_specific
chr17	38465333	38465334	cg09858022	RARA	TSS200				Unclassified_Cell_type_specific
chr17	38465489	38465490	cg00236832	RARA;RARA	5'UTR;1stExon
chr17	38465510	38465511	cg26654286	RARA;RARA	5'UTR;1stExon
chr17	40573764	40573765	cg00971050	PTRF	Body				Unclassified_Cell_type_specific
chr17	41177445	41177446	cg05270634	RND2	1stExon				Unclassified
chr17	41363628	41363629	cg08377924	NBR1;TMEM106A;NBR1;NBR1	3'UTR;TSS1500;3'UTR;3'UTR				Promoter_Associated
chr17	41364007	41364008	cg18222083	TMEM106A	5'UTR				Promoter_Associated
chr17	42835859	42835860	cg25558103	ADAM11	TSS1500				Unclassified_Cell_type_specific
chr17	43221220	43221221	cg27395066	ACBD4;ACBD4;ACBD4;ACBD4	3'UTR;3'UTR;3'UTR;3'UTR			TRUE	Unclassified
chr17	43221327	43221328	cg00677574	ACBD4;ACBD4;ACBD4;ACBD4	3'UTR;3'UTR;3'UTR;3'UTR			TRUE	Unclassified
chr17	43221575	43221576	cg06100756			high-CpG:40577347-40577591		TRUE	Unclassified
chr17	43974446	43974447	cg19156875	MAPT;MAPT;MAPT;MAPT;LOC100130148;MAPT;MAPT	5'UTR;5'UTR;5'UTR;5'UTR;Body;5'UTR;5'UTR		DMR
chr17	43974975	43974976	cg04382470	MAPT;MAPT;MAPT;MAPT;LOC100130148;MAPT;MAPT	5'UTR;5'UTR;5'UTR;5'UTR;Body;5'UTR;5'UTR		DMR
chr17	45949743	45949744	cg23008871
chr17	46830125	46830126	cg24938632
chr17	46830260	46830261	cg13132370
chr17	47075880	47075881	cg02745847	IGF2BP1;IGF2BP1	Body;Body		DMR		Promoter_Associated
chr17	48503163	48503164	cg23674344	ACSF2	TSS1500				Unclassified
chr17	53343283	53343284	cg02383154	HLF	Body		DMR		Unclassified
chr17	53343553	53343554	cg01185682	HLF	Body				Unclassified
chr17	53343561	53343562	cg01451391	HLF	Body				Unclassified
chr17	72210343	72210344	cg13727849	MGC16275;TTYH2	TSS1500;Body		CDMR
chr17	76921845	76921846	cg05306745	TIMP2	TSS1500		DMR
chr17	79816559	79816560	cg11969813	P4HB	Body
chr17	80944134	80944135	cg14621217	B3GNTL1	Body				Promoter_Associated_Cell_type_specific
chr19	2253398	2253399	cg22774088	JSRP1	Body		DMR	TRUE	Promoter_Associated_Cell_type_specific
chr19	10397620	10397621	cg00389463	ICAM4;ICAM4;ICAM4	TSS200;TSS200;TSS200			TRUE	Unclassified
chr19	11785125	11785126	cg10608596	ZNF833	Body
chr19	15580445	15580446	cg18652900	PGLYRP2	Body		DMR		Unclassified_Cell_type_specific
chr19	18497201	18497202	cg03207391	GDF15	1stExon			TRUE	Unclassified
chr19	39260954	39260955	cg17759274						Unclassified
chr19	41934210	41934211	cg16849024	B3GNT8	5'UTR				Promoter_Associated
chr19	45905890	45905891	cg08243728	PPP1R13L;PPP1R13L	5'UTR;5'UTR				Unclassified
chr19	46379929	46379930	cg22473620					TRUE	Unclassified_Cell_type_specific
chr19	46379991	46379992	cg13546240					TRUE	Unclassified_Cell_type_specific
chr19	46380134	46380135	cg11716106					TRUE	Unclassified_Cell_type_specific
chr19	46800085	46800086	cg14117138	HIF3A	TSS1500
chr19	46800338	46800339	cg14088357	HIF3A;HIF3A	TSS1500;1stExon
chr19	46800467	46800468	cg02879662	HIF3A;HIF3A	Body;TSS1500		DMR
chr19	46800479	46800480	cg09789590	HIF3A;HIF3A	Body;TSS1500		DMR
chr19	46801672	46801673	cg16672562	HIF3A;HIF3A;HIF3A	5'UTR;Body;1stExon				Unclassified_Cell_type_specific
chr19	48983600	48983601	cg15246590	CYTH2;CYTH2	3'UTR;3'UTR			TRUE	Promoter_Associated
chr19	48983942	48983943	cg01532436	CYTH2;CYTH2	3'UTR;3'UTR			TRUE	Promoter_Associated
chr19	48984318	48984319	cg24452181	CYTH2;CYTH2	3'UTR;3'UTR			TRUE	Promoter_Associated
chr19	49703932	49703933	cg26522368	TRPM4	Body
chr19	51416098	51416099	cg17355294
chr19	51416202	51416203	cg09953499
chr19	51568523	51568524	cg20104456	KLK13	TSS200			TRUE
chr19	51843854	51843855	cg18563413	VSIG10L	Body		DMR		Promoter_Associated
chr19	53039145	53039146	cg10244368	ZNF808	5'UTR				Promoter_Associated
chr19	58220662	58220663	cg08668790	ZNF154	TSS200
chr2	25149622	25149623	cg22480783
chr2	25439110	25439111	cg20172627						Promoter_Associated
chr2	27529540	27529541	cg17689799	TRIM54;TRIM54	3'UTR;3'UTR				Unclassified_Cell_type_specific
chr2	27529788	27529789	cg20842253	TRIM54;TRIM54	3'UTR;3'UTR		DMR	TRUE	Unclassified_Cell_type_specific
chr2	45160445	45160446	cg03714619				DMR
chr2	45168246	45168247	cg06622151	SIX3	TSS1500		RDMR
chr2	56150475	56150476	cg16100120	EFEMP1;EFEMP1;EFEMP1	TSS200;5'UTR;5'UTR
chr2	63286355	63286356	cg25168494				DMR	TRUE	Unclassified
chr2	99553442	99553443	cg04787024	C2orf55	TSS1500		DMR
chr2	121344729	121344730	cg27114644						Unclassified_Cell_type_specific
chr2	123418787	123418788	cg04178787
chr2	130763641	130763642	cg08857994
chr2	130901432	130901433	cg07128973	CCDC74B	Body
chr2	131595152	131595153	cg03750144
chr2	131595321	131595322	cg08901662						Unclassified_Cell_type_specific
chr2	132088801	132088802	cg14001664
chr2	180726697	180726698	cg05687686	MIR1258;ZNF385B	TSS1500;TSS1500
chr2	191045026	191045027	cg11448068	C2orf88;C2orf88;C2orf88;C2orf88	TSS1500;5'UTR;TSS1500;5'UTR			TRUE	Unclassified
chr2	191045309	191045310	cg08350814	C2orf88;C2orf88;C2orf88;C2orf88	TSS1500;5'UTR;TSS1500;5'UTR			TRUE	Unclassified
chr2	200853063	200853064	cg13283765					TRUE
chr2	201450601	201450602	cg09729613	AOX1	TSS200			TRUE	Unclassified_Cell_type_specific
chr2	208989248	208989249	cg22399133	CRYGD;CRYGD	1stExon;5'UTR
chr2	219847136	219847137	cg23108709	FEV	Body		DMR
chr2	220117771	220117772	cg16725050	TUBA4B;TUBA4A	TSS200;Body			TRUE
chr2	220223082	220223083	cg09059267						Unclassified_Cell_type_specific
chr2	232261007	232261008	cg12162377	B3GNT7	Body				Promoter_Associated
chr2	233741920	233741921	cg13759905						Unclassified
chr2	235406291	235406292	cg05308656	ARL4C	TSS1500		DMR		Promoter_Associated_Cell_type_specific
chr20	2539167	2539168	cg07341624	TMC2	Body
chr20	3218794	3218795	cg21304453	SLC4A11	TSS1500		DMR
chr20	4803300	4803301	cg16818740	RASSF2	5'UTR		DMR		Promoter_Associated
chr20	4803490	4803491	cg11988831	RASSF2	5'UTR		DMR		Promoter_Associated
chr20	21498100	21498101	cg17651959				DMR
chr20	25129507	25129508	cg11724135	LOC284798;LOC284798;LOC284798	TSS1500;TSS200;TSS200		DMR	TRUE	Unclassified_Cell_type_specific
chr20	37230386	37230387	cg00557360	C20orf95	TSS200
chr20	37230389	37230390	cg04608177	C20orf95	TSS200
chr20	42875765	42875766	cg12689285	GDAP1L1	TSS200
chr20	44035918	44035919	cg00929635	DBNDD2;DBNDD2;DBNDD2;DBNDD2;SYS1-DBNDD2;DBNDD2;DBNDD2	5'UTR;5'UTR;TSS1500;TSS1500;Body;5'UTR;5'UTR	high-CpG:43469332-43469335
chr20	44098409	44098410	cg14151783	WFDC2;WFDC2	1stExon;5'UTR
chr20	45280237	45280238	cg06263461	SLC13A3;SLC13A3	TSS200;5'UTR
chr20	45440228	45440229	cg07724670
chr20	45440346	45440347	cg24874350
chr20	50720908	50720909	cg25480336	ZFP64	Body		DMR		Unclassified_Cell_type_specific
chr20	55842071	55842072	cg18759209	BMP7	TSS1500		DMR		Unclassified_Cell_type_specific
chr20	61585924	61585925	cg26733301	SLC17A9	Body				Promoter_Associated
chr22	17602570	17602571	cg22059073	CECR6;CECR6	TSS1500;TSS1500		DMR
chr22	19512228	19512229	cg20486569	CLDN5;CLDN5;CLDN5	1stExon;5'UTR;5'UTR		DMR		Unclassified_Cell_type_specific
chr22	21312388	21312389	cg07153010						Unclassified_Cell_type_specific
chr22	39473197	39473198	cg22902400	APOBEC3G;APOBEC3G	5'UTR;1stExon				Unclassified_Cell_type_specific
chr3	5137773	5137774	cg07351192					TRUE
chr3	25469860	25469861	cg24396624	RARB;RARB;RARB;RARB	5'UTR;1stExon;1stExon;5'UTR	low-CpG:25444753-25445075		TRUE
chr3	57198533	57198534	cg14936968	IL17RD	Body				Unclassified_Cell_type_specific
chr3	61550379	61550380	cg23069167	PTPRG	Body		DMR		Unclassified_Cell_type_specific
chr3	64253605	64253606	cg05063999
chr3	64253705	64253706	cg11610350
chr3	122296778	122296779	cg04564920	PARP15	Body				Unclassified
chr3	125899878	125899879	cg11022432	ALDH1L1	TSS1500			TRUE
chr3	125899895	125899896	cg16771578	ALDH1L1	TSS1500			TRUE
chr3	128564980	128564981	cg18531004					TRUE	Unclassified
chr3	129693370	129693371	cg18862481	TRH;TRH	5'UTR;1stExon				Unclassified_Cell_type_specific
chr3	129693385	129693386	cg11940285	TRH;TRH	5'UTR;1stExon				Unclassified_Cell_type_specific
chr3	139257866	139257867	cg12298268	RBP1;RBP1;RBP1	Body;Body;Body		RDMR
chr3	139258912	139258913	cg15229124	RBP1;RBP1;RBP1	TSS1500;TSS1500;TSS1500
chr3	193776187	193776188	cg04889072						Unclassified_Cell_type_specific
chr3	193776240	193776241	cg08825929						Unclassified_Cell_type_specific
chr4	779880	779881	cg17397631	CPLX1	3'UTR		DMR		Unclassified_Cell_type_specific
chr4	13539023	13539024	cg16297011
chr4	13545760	13545761	cg19852958	NKX3-2	1stExon		DMR
chr4	16085603	16085604	cg09024126	PROM1;PROM1;PROM1	TSS200;5'UTR;1stExon	high-CpG:15694060-15695184			Unclassified_Cell_type_specific
chr4	16085606	16085607	cg14736058	PROM1;PROM1;PROM1	TSS200;5'UTR;1stExon	high-CpG:15694060-15695184			Unclassified_Cell_type_specific
chr4	16085702	16085703	cg04203238	PROM1;PROM1	TSS200;TSS200	high-CpG:15694060-15695184			Unclassified_Cell_type_specific
chr4	37978666	37978667	cg15657686	TBC1D1	Body				Promoter_Associated
chr4	41867533	41867534	cg16647921
chr4	41867562	41867563	cg11028201
chr4	54975894	54975895	cg12630714				RDMR	TRUE
chr4	90757378	90757379	cg06632027	SNCA;SNCA;SNCA;SNCA	5'UTR;5'UTR;5'UTR;5'UTR
chr4	106067052	106067053	cg08924430	TET2;TET2	TSS1500;TSS1500
chr5	1446208	1446209	cg14502484	SLC6A3	TSS1500
chr5	1446217	1446218	cg16703956	SLC6A3	TSS1500
chr5	7850203	7850204	cg12539796	C5orf49	Body		DMR		Unclassified_Cell_type_specific
chr5	7850327	7850328	cg01759761	C5orf49	Body		DMR		Unclassified_Cell_type_specific
chr5	10563501	10563502	cg01799653	ANKRD33B	TSS1500		DMR
chr5	38258028	38258029	cg16317273	EGFLAM	TSS1500			TRUE
chr5	72529662	72529663	cg22855900				DMR
chr5	72530186	72530187	cg02319354				DMR
chr5	72677723	72677724	cg01927745				DMR	TRUE	Unclassified_Cell_type_specific
chr5	126205009	126205010	cg23155911	MARCH3	3'UTR			TRUE	Unclassified_Cell_type_specific
chr5	126205081	126205082	cg06918474	MARCH3	3'UTR			TRUE	Unclassified_Cell_type_specific
chr5	134735637	134735638	cg15613420	H2AFY;H2AFY;H2AFY;H2AFY	TSS1500;TSS200;TSS1500;TSS1500	high-CpG:134762695-134763582
chr5	139525919	139525920	cg22659676					TRUE	Unclassified
chr5	140892308	140892309	cg05494467	PCDHGB5;PCDHGC3;PCDHGA6;PCDHGB4;PCDHGA8;PCDHGA12;PCDHGB3;PCDHGA5;PCDHGA1;PCDHGA11;PCDHGA3;PCDHGA2;PCDHGB6;PCDHGA11;PCDHGC5;PCDHGA4;PCDHGB2;PCDHGA10;PCDHGC4;PCDHGB7;PCDHGA9;PCDHGC3;PCDHGB1;PCDHGA7	3'UTR;3'UTR;3'UTR;3'UTR;3'UTR;3'UTR;3'UTR;3'UTR;3'UTR;3'UTR;3'UTR;3'UTR;3'UTR;3'UTR;3'UTR;3'UTR;3'UTR;3'UTR;3'UTR;3'UTR;3'UTR;3'UTR;3'UTR;3'UTR		CDMR		Promoter_Associated
chr5	147162223	147162224	cg02667022	JAKMIP2;JAKMIP2	5'UTR;1stExon	low-CpG:147142318-147142540
chr5	151066484	151066485	cg25587069	SPARC;SPARC	1stExon;5'UTR	low-CpG:151046661-151046731
chr5	169064451	169064452	cg08862890	DOCK2	Body		DMR		NonGene_Associated
chr5	170878209	170878210	cg02125316	FGF18	Body			TRUE	Unclassified_Cell_type_specific
chr5	179221059	179221060	cg19759135	LTC4S;LTC4S	1stExon;5'UTR				Promoter_Associated_Cell_type_specific
chr5	180018201	180018202	cg19897330	SCGB3A1	Body		DMR	TRUE	Unclassified_Cell_type_specific
chr5	180018465	180018466	cg09500443	SCGB3A1;SCGB3A1	5'UTR;1stExon			TRUE	Unclassified_Cell_type_specific
chr5	180018495	180018496	cg10508993	SCGB3A1	TSS200			TRUE	Unclassified_Cell_type_specific
chr5	180018503	180018504	cg22859061	SCGB3A1	TSS200			TRUE	Unclassified_Cell_type_specific
chr5	180018562	180018563	cg01934626	SCGB3A1	TSS200		DMR	TRUE	Unclassified_Cell_type_specific
chr5	180075862	180075863	cg17403609	FLT4;FLT4	Body;Body				Unclassified_Cell_type_specific
chr5	180075875	180075876	cg00489401	FLT4;FLT4	Body;Body				Unclassified_Cell_type_specific
chr6	2841875	2841876	cg07635623	SERPINB1	5'UTR				Promoter_Associated_Cell_type_specific
chr6	2876494	2876495	cg17298973					TRUE	Promoter_Associated_Cell_type_specific
chr6	2903535	2903536	cg07182669	SERPINB9;SERPINB9	1stExon;5'UTR	high-CpG:2848460-2848554			Promoter_Associated
chr6	10426588	10426589	cg16754467				DMR	TRUE
chr6	10882336	10882337	cg14000361	GCM2	TSS1500		DMR
chr6	28521837	28521838	cg11445094					TRUE
chr6	29692009	29692010	cg07016276	HLA-F;HLA-F;HLA-F	Body;Body;Body			TRUE	Promoter_Associated
chr6	29692011	29692012	cg20927242	HLA-F;HLA-F;HLA-F	Body;Body;Body			TRUE	Promoter_Associated
chr6	29795815	29795816	cg18914211	HLA-G	Body		DMR		Unclassified_Cell_type_specific
chr6	29855473	29855474	cg00157477	HLA-H	Body	high-CpG:29963444-29963490
chr6	29910411	29910412	cg05157171	HLA-A	Body				Promoter_Associated
chr6	29974319	29974320	cg08879910	HLA-J;NCRNA00171	Body;Body			TRUE	Unclassified_Cell_type_specific
chr6	29974512	29974513	cg23026024	HLA-J;NCRNA00171	Body;Body			TRUE	Unclassified_Cell_type_specific
chr6	29974531	29974532	cg13338877	HLA-J;NCRNA00171	Body;Body			TRUE	Unclassified_Cell_type_specific
chr6	29974810	29974811	cg11867546	HLA-J;NCRNA00171	Body;Body			TRUE	Unclassified_Cell_type_specific
chr6	29974844	29974845	cg23483840	HLA-J;NCRNA00171	Body;Body		DMR	TRUE	Unclassified_Cell_type_specific
chr6	29974858	29974859	cg08163199	HLA-J;NCRNA00171	Body;Body		DMR	TRUE	Unclassified_Cell_type_specific
chr6	29974863	29974864	cg25318809	HLA-J;NCRNA00171	Body;Body		DMR	TRUE	Unclassified_Cell_type_specific
chr6	29974868	29974869	cg14781281	HLA-J;NCRNA00171	Body;Body		DMR	TRUE	Unclassified_Cell_type_specific
chr6	29974886	29974887	cg08325845	HLA-J;NCRNA00171	Body;Body			TRUE	Unclassified_Cell_type_specific
chr6	29974900	29974901	cg15726260	HLA-J;NCRNA00171	Body;Body			TRUE	Unclassified_Cell_type_specific
chr6	29974952	29974953	cg18713646	HLA-J;NCRNA00171	Body;Body			TRUE	Unclassified_Cell_type_specific
chr6	29974971	29974972	cg16794576	HLA-J;NCRNA00171	Body;Body			TRUE	Unclassified_Cell_type_specific
chr6	29974991	29974992	cg24666993	HLA-J;NCRNA00171	Body;Body			TRUE	Unclassified_Cell_type_specific
chr6	29975068	29975069	cg21330423	HLA-J;NCRNA00171	Body;Body		DMR	TRUE	Unclassified_Cell_type_specific
chr6	29975145	29975146	cg08598483	HLA-J;NCRNA00171	Body;Body		DMR	TRUE
chr6	29975230	29975231	cg15279748	HLA-J;NCRNA00171	Body;Body			TRUE
chr6	30095178	30095179	cg05745631
chr6	30095199	30095200	cg23079252
chr6	30095549	30095550	cg08548396
chr6	30227854	30227855	cg23119604	HLA-L	Body		DMR		Promoter_Associated
chr6	32121249	32121250	cg05133205	PPT2;PPT2	TSS200;TSS1500				Promoter_Associated
chr6	32977217	32977218	cg10397527	HLA-DOA	Body
chr6	42738967	42738968	cg14931854						Promoter_Associated
chr6	42739021	42739022	cg07481320						Promoter_Associated
chr6	44310350	44310351	cg13077262	SPATS1	TSS200		DMR
chr6	44528793	44528794	cg07188523
chr6	44528958	44528959	cg01740766
chr6	50810682	50810683	cg22282405	TFAP2B	Body
chr6	108489977	108489978	cg04407470	NR2E1	Body		DMR	TRUE
chr6	108495865	108495866	cg13784235	NR2E1	Body
chr6	133562101	133562102	cg02446647	EYA4;EYA4;EYA4	TSS1500;TSS1500;TSS1500
chr6	146136749	146136750	cg09094393	FBXO30	TSS1500
chr7	1283896	1283897	cg18090004				RDMR	TRUE
chr7	2872130	2872131	cg14668632	GNA12	Body
chr7	6704045	6704046	cg05732750				DMR		Unclassified_Cell_type_specific
chr7	16505617	16505618	cg06126713	SOSTDC1	TSS200
chr7	19184950	19184951	cg10477621	FERD3L	1stExon		RDMR	TRUE
chr7	34106680	34106681	cg01409460	BMPER	Body			TRUE
chr7	39649443	39649444	cg27071152	LOC646999	Body			TRUE	Unclassified
chr7	45613410	45613411	cg24676071	ADCY1	TSS1500			TRUE
chr7	54956274	54956275	cg13208318
chr7	63955666	63955667	cg02589791
chr7	73300908	73300909	cg21043424					TRUE
chr7	75535491	75535492	cg03069204					TRUE
chr7	95025736	95025737	cg07121856	PON3	TSS200				Unclassified_Cell_type_specific
chr7	95025740	95025741	cg23230584	PON3	TSS200				Unclassified_Cell_type_specific
chr7	100465289	100465290	cg24075113	TRIP6	Body
chr7	127672458	127672459	cg12628196	SND1;LRRC4	Body;TSS1500	high-CpG:127459495-127459695	DMR
chr7	127672473	127672474	cg09087503	SND1;LRRC4	Body;TSS1500		DMR
chr7	127672564	127672565	cg09296001	SND1	Body		DMR
chr7	129425451	129425452	cg01390574				DMR		Unclassified
chr7	141211627	141211628	cg16107322				DMR	TRUE
chr7	141211956	141211957	cg06331595					TRUE
chr7	143579665	143579666	cg03514404	FAM115A	5'UTR				Unclassified_Cell_type_specific
chr7	143579698	143579699	cg01030534	FAM115A	5'UTR		DMR		Unclassified_Cell_type_specific
chr7	143579951	143579952	cg03225210	FAM115A	5'UTR
chr7	143580147	143580148	cg02245020	FAM115A	5'UTR
chr7	149389814	149389815	cg21355828
chr7	150038898	150038899	cg27494647	RARRES2	TSS200
chr7	150652864	150652865	cg14711997	KCNH2;KCNH2;KCNH2;KCNH2	5'UTR;Body;Body;1stExon	high-CpG:150283794-150283891		TRUE
chr7	150652948	150652949	cg20883831	KCNH2;KCNH2;KCNH2	TSS200;Body;Body	high-CpG:150283794-150283891		TRUE
chr7	150653001	150653002	cg18423852	KCNH2;KCNH2;KCNH2	TSS200;Body;Body			TRUE
chr7	150744384	150744385	cg01106572	ACCN3;ACCN3;ABCB8;ACCN3	TSS1500;TSS1500;3'UTR;TSS1500			TRUE
chr7	156871088	156871089	cg00173659					TRUE
chr7	157477846	157477847	cg04207084	PTPRN2;PTPRN2;PTPRN2	Body;Body;Body				Unclassified_Cell_type_specific
chr7	157481091	157481092	cg15572489	PTPRN2;PTPRN2;PTPRN2	Body;Body;Body
chr7	157481628	157481629	cg18004701	PTPRN2;PTPRN2;PTPRN2	Body;Body;Body
chr7	157484559	157484560	cg19241327	PTPRN2;PTPRN2;PTPRN2	Body;Body;Body		DMR
chr7	158362729	158362730	cg19423622	PTPRN2;PTPRN2;PTPRN2	Body;Body;Body		DMR		Unclassified_Cell_type_specific
chr7	158362809	158362810	cg22178238	PTPRN2;PTPRN2;PTPRN2	Body;Body;Body		DMR
chr7	158362907	158362908	cg11202265	PTPRN2;PTPRN2;PTPRN2	Body;Body;Body
chr8	23567548	23567549	cg07143418				DMR
chr8	41655673	41655674	cg14904662	ANK1;ANK1;ANK1;ANK1;ANK1	TSS1500;TSS1500;TSS1500;TSS1500;Body		DMR	TRUE	Unclassified_Cell_type_specific
chr8	41655789	41655790	cg27498387	ANK1;ANK1;ANK1;ANK1;ANK1	TSS1500;TSS1500;TSS1500;TSS1500;Body			TRUE	Unclassified_Cell_type_specific
chr8	54789325	54789326	cg12070159	RGS20	Body		CDMR
chr8	54789978	54789979	cg24645214	RGS20	Body		DMR		Unclassified_Cell_type_specific
chr8	59058254	59058255	cg13247663	FAM110B	5'UTR	high-CpG:59220802-59221031		TRUE
chr8	59058273	59058274	cg12615766	FAM110B	5'UTR	high-CpG:59220802-59221031		TRUE
chr8	61822428	61822429	cg17498803						Promoter_Associated
chr8	70982039	70982040	cg07860213	PRDM14	Body		DMR
chr8	70984559	70984560	cg11229513	PRDM14	TSS1500		DMR
chr8	99954557	99954558	cg03301200
chr8	104153592	104153593	cg07222863	C8orf56;BAALC;BAALC	TSS200;Body;Body
chr8	105478855	105478856	cg16783744	DPYS	Body
chr8	144798877	144798878	cg23562538	MAPK15	Body			TRUE	Unclassified
chr8	145022842	145022843	cg16001422	PLEC1;PLEC1;PLEC1;PLEC1	Body;Body;Body;Body		RDMR	TRUE	Unclassified_Cell_type_specific
chr8	145025128	145025129	cg21672292	PLEC1;PLEC1;PLEC1;PLEC1	Body;Body;Body;TSS200
chr8	145698660	145698661	cg15006175	KIFC2	Body		DMR		Unclassified
chr9	117608	117609	cg18016181	FOXD4	1stExon
chr9	37002685	37002686	cg13482308	PAX5	Body
chr9	79631737	79631738	cg13713830				CDMR
chr9	90795355	90795356	cg24052851
chr9	112810402	112810403	cg15083233	PALM2-AKAP2;AKAP2;PALM2-AKAP2	Body;TSS1500;Body		CDMR		Promoter_Associated
chr9	120507431	120507432	cg13601435
chr9	132114769	132114770	cg14262955					TRUE
chr9	137268074	137268075	cg14121282	RXRA	Body			TRUE
chrX	17395856	17395857	cg24605338	NHS	Body
chrX	56258695	56258696	cg19505129	KLF8;KLF8	TSS200;TSS200				Unclassified
chrX	56258973	56258974	cg06774787	KLF8;KLF8;KLF8;KLF8	5'UTR;1stExon;1stExon;5'UTR				Unclassified
chrX	56259094	56259095	cg03834574	KLF8;KLF8;KLF8;KLF8	5'UTR;1stExon;1stExon;5'UTR
chrX	73642618	73642619	cg15236541	SLC16A2	Body		DMR
chrX	106750120	106750121	cg10593416				DMR		Unclassified_Cell_type_specific
chrX	106750168	106750169	cg19023309				DMR		Unclassified_Cell_type_specific
chrX	106750342	106750343	cg11450947
chrX	107681397	107681398	cg24275475	COL4A6;COL4A6	Body;Body		DMR
chrX	107681469	107681470	cg05064925	COL4A6;COL4A6;COL4A6	1stExon;Body;5'UTR		DMR
chrX	119445300	119445301	cg13204538	FAM70A;FAM70A;FAM70A;FAM70A;FAM70A;FAM70A	1stExon;5'UTR;5'UTR;1stExon;1stExon;5'UTR	low-CpG:119329307-119329428			Unclassified_Cell_type_specific
chrX	134556505	134556506	cg17231524	NCRNA00086	Body
