# Supplementary material for: LogLoss-BERAF: An ensemble-based machine learning model for constructing highly accurate diagnostic sets of methylation sites accounting for heterogeneity in prostate cancer
Source: PLoS One. 2018 Nov 2;13(11):e0204371. doi: 10.1371/journal.pone.0204371 (PMC6214495; doi:10.1371/journal.pone.0204371)
Supplement: S5 Table — (XLSX) [file pone.0204371.s006.xlsx]

## Sheet: Лист1
Supplementary Table 5. KIRC model list of correlated sites
Chromosome_36	Chromosome - genome build 36
Start, End	site coordinates
IlmnID	Unique CpG locus identifier from the Illumina CG database
UCSC_RefGene_Name	Gene name (UCSC)
UCSC_RefGene_Group	Gene region feature category (UCSC)
Phantom	FANTOM-derived promoter
DMR	Differentially methylated region (experimentally determined)
Enhancer	Enhancer element (informatically-determined)
Regulatory_Feature_Group	Regulatory feature category
Chromosome	Start	End	IlmnID	UCSC_RefGene_Name	UCSC_RefGene_Group	Phantom	DMR	Enhancer	Regulatory_Feature_Group
chr1	159893182	159893183	cg13892570	TAGLN2	5'UTR		RDMR		Promoter_Associated
chr11	44883965	44883966	cg20968743	TSPAN18	5'UTR		DMR	TRUE	Promoter_Associated
chr11	62366806	62366807	cg13266096	MTA2	Body				Promoter_Associated
chr11	128391494	128391495	cg11588197	ETS1;ETS1;ETS1	Body;Body;Body		CDMR		Unclassified
chr17	79396462	79396463	cg13477614	BAHCC1	Body			TRUE	Unclassified_Cell_type_specific
chr17	80188056	80188057	cg01944226	SLC16A3;SLC16A3	5'UTR;5'UTR				Promoter_Associated
chr19	8426630	8426631	cg24680248
chr19	48970082	48970083	cg00347746
chr2	19092241	19092242	cg15002713					TRUE
chr2	113450279	113450280	cg20740711					TRUE	Unclassified
chr2	131582240	131582241	cg01645729					TRUE	Unclassified_Cell_type_specific
chr2	174049232	174049233	cg07469815	ZAK;ZAK	Body;Body			TRUE
chr6	16713613	16713614	cg22274117	ATXN1;ATXN1	5'UTR;5'UTR			TRUE	Unclassified_Cell_type_specific
chr6	44026475	44026476	cg20003368				DMR		Unclassified_Cell_type_specific
chr7	130588508	130588509	cg09187338					TRUE
chr8	126525558	126525559	cg26140475				DMR	TRUE
