# Supplementary material for: LogLoss-BERAF: An ensemble-based machine learning model for constructing highly accurate diagnostic sets of methylation sites accounting for heterogeneity in prostate cancer
Source: PLoS One. 2018 Nov 2;13(11):e0204371. doi: 10.1371/journal.pone.0204371 (PMC6214495; doi:10.1371/journal.pone.0204371)
Supplement: S6 Table — (XLSX) [file pone.0204371.s007.xlsx]

## Sheet: Лист1
Supplementary Table 6. KIRP model list of correlated sites
Chromosome_36	Chromosome - genome build 36
Start, End	site coordinates
IlmnID	Unique CpG locus identifier from the Illumina CG database
UCSC_RefGene_Name	Gene name (UCSC)
UCSC_RefGene_Group	Gene region feature category (UCSC)
Phantom	FANTOM-derived promoter
DMR	Differentially methylated region (experimentally determined)
Enhancer	Enhancer element (informatically-determined)
Regulatory_Feature_Group	Regulatory feature category
Chromosome	Start	End	IlmnID	UCSC_RefGene_Name	UCSC_RefGene_Group	Phantom	DMR	Enhancer	Regulatory_Feature_Group
chr1	10732872	10732873	cg22853713	CASZ1;CASZ1	Body;Body
chr1	10732900	10732901	cg09179249	CASZ1;CASZ1	Body;Body
chr1	10732912	10732913	cg11732134	CASZ1;CASZ1	Body;Body
chr1	10733511	10733512	cg18236877	CASZ1;CASZ1	Body;Body
chr1	15541349	15541350	cg25469418	TMEM51;TMEM51;TMEM51;TMEM51	5'UTR;5'UTR;5'UTR;5'UTR
chr1	55247140	55247141	cg19022697	TTC22	Body			TRUE
chr1	59221344	59221345	cg00466116					TRUE	Unclassified_Cell_type_specific
chr10	407721	407722	cg20251943	DIP2C	Body
chr10	29948428	29948429	cg13324103	SVIL	5'UTR		DMR		Promoter_Associated
chr10	103245720	103245721	cg16026813	BTRC;BTRC	Body;Body
chr10	126712074	126712075	cg02921122	CTBP2;CTBP2;CTBP2	Body;Body;Body
chr10	126712482	126712483	cg19266671	CTBP2;CTBP2;CTBP2	Body;Body;Body
chr11	1985762	1985763	cg23475955
chr11	44883965	44883966	cg20968743	TSPAN18	5'UTR		DMR	TRUE	Promoter_Associated
chr11	63304614	63304615	cg04999352	RARRES3	Body			TRUE	Promoter_Associated
chr11	65374663	65374664	cg19811337	MAP3K11	Body			TRUE	Gene_Associated_Cell_type_specific
chr11	65375067	65375068	cg04798016	MAP3K11	Body			TRUE	Gene_Associated_Cell_type_specific
chr11	66411184	66411185	cg02092141	RBM4	Body
chr11	129183160	129183161	cg18971175
chr12	3373666	3373667	cg09313745	TSPAN9;TSPAN9	Body;Body
chr12	53612641	53612642	cg10592478	RARG;RARG	Body;Body
chr12	70083090	70083091	cg22610980	BEST3;BEST3	Body;TSS200			TRUE
chr12	112534559	112534560	cg18700744	NAA25	Body			TRUE
chr12	113344923	113344924	cg19789466	OAS1;OAS1;OAS1	1stExon;1stExon;1stExon				Promoter_Associated
chr12	124929991	124929992	cg03048372	NCOR2;NCOR2	Body;Body
chr13	25085776	25085777	cg21812277	PARP4	5'UTR		RDMR		Promoter_Associated_Cell_type_specific
chr13	42188629	42188630	cg11970252	KIAA0564	Body			TRUE
chr13	43703025	43703026	cg16760130
chr14	100891947	100891948	cg06867623	WDR25;WDR25	Body;Body			TRUE
chr14	102968497	102968498	cg19687152	TECPR2	3'UTR
chr14	105491309	105491310	cg26182406			low-CpG:104562350-104562359			Unclassified
chr15	42211840	42211841	cg09938408	EHD4	Body			TRUE
chr15	64539239	64539240	cg25581222	CSNK1G1	Body			TRUE	Unclassified_Cell_type_specific
chr16	968257	968258	cg00263700	LMF1	Body
chr16	968265	968266	cg00849267	LMF1	Body
chr16	2087932	2087933	cg09476997	SLC9A3R2;SLC9A3R2	Body;Body
chr16	2132315	2132316	cg06330323	TSC2;TSC2;TSC2	Body;Body;Body			TRUE
chr16	14326543	14326544	cg27064482	MKL2	Body			TRUE
chr16	56398105	56398106	cg01912578	AMFR	Body
chr16	87873837	87873838	cg06665333	SLC7A5	Body
chr17	7832852	7832853	cg13407335	KCNAB3	TSS200
chr17	7832909	7832910	cg23365801	KCNAB3	TSS200
chr17	57861641	57861642	cg02766539	TMEM49	Body			TRUE
chr17	57916643	57916644	cg02782634	TMEM49	Body	low-CpG:55271419-55271442
chr17	75830800	75830801	cg11868461				DMR		Unclassified_Cell_type_specific
chr17	77952463	77952464	cg12314682	TBC1D16	Body
chr18	21154260	21154261	cg21243631	NPC1	Body			TRUE	Unclassified_Cell_type_specific
chr18	46447840	46447841	cg13398027	SMAD7	Body			TRUE
chr19	891986	891987	cg04340203	MED16	5'UTR
chr19	7747220	7747221	cg24699296	TRAPPC5;TRAPPC5;TRAPPC5	Body;Body;Body				Promoter_Associated
chr19	56200391	56200392	cg19648552	EPN1;EPN1;EPN1	Body;Body;Body				Unclassified_Cell_type_specific
chr2	3317860	3317861	cg04951371	TSSC1	Body			TRUE
chr2	3317928	3317929	cg21557724	TSSC1	Body			TRUE
chr2	109559473	109559474	cg02565132	EDAR	5'UTR
chr2	109949132	109949133	cg03063658	SH3RF3	Body			TRUE
chr2	113450279	113450280	cg20740711					TRUE	Unclassified
chr2	131582240	131582241	cg01645729					TRUE	Unclassified_Cell_type_specific
chr2	235904501	235904502	cg01696784	SH3BP4	5'UTR
chr2	240270992	240270993	cg19770748	HDAC4	Body			TRUE
chr22	39801522	39801523	cg03318904	MAP3K7IP1;MAP3K7IP1	Body;Body		RDMR	TRUE	Gene_Associated_Cell_type_specific
chr3	9246501	9246502	cg02945385	SRGAP3;SRGAP3	Body;Body			TRUE
chr3	11267627	11267628	cg09666573	HRH1;HRH1;HRH1	5'UTR;TSS200;5'UTR
chr3	57102900	57102901	cg25799109	ARHGEF3;SPATA12	5'UTR;5'UTR			TRUE	Unclassified_Cell_type_specific
chr3	106176366	106176367	cg04075990					TRUE
chr4	113300650	113300651	cg11027217	ALPK1;ALPK1	Body;Body		RDMR	TRUE
chr4	186007412	186007413	cg17161048
chr5	176004772	176004773	cg12807330	PCDH24	Body
chr6	4942483	4942484	cg11935248	CDYL;CDYL;CDYL;CDYL	Body;Body;Body;Body			TRUE
chr6	16713613	16713614	cg22274117	ATXN1;ATXN1	5'UTR;5'UTR			TRUE	Unclassified_Cell_type_specific
chr6	31590576	31590577	cg16291917	SNORA38;BAT2	TSS1500;Body	low-CpG:31698447-31698629
chr6	44194767	44194768	cg22330763	SLC29A1;SLC29A1;SLC29A1;SLC29A1;SLC29A1	5'UTR;5'UTR;5'UTR;5'UTR;5'UTR	low-CpG:44302716-44302995			Unclassified_Cell_type_specific
chr6	158018138	158018139	cg05956452	ZDHHC14;ZDHHC14	Body;Body			TRUE
chr6	159071106	159071107	cg00370106	SYTL3;SYTL3	1stExon;5'UTR	low-CpG:158990982-158991103			Unclassified
chr7	1883139	1883140	cg26402169	MAD1L1;MAD1L1;MAD1L1	Body;Body;Body
chr7	2472814	2472815	cg13999330	CHST12	Body	high-CpG:2439340-2439347
chr7	2644443	2644444	cg20978460	IQCE;IQCE	Body;Body
chr7	17274337	17274338	cg04456219				DMR		Unclassified_Cell_type_specific
chr7	18548581	18548582	cg16925459	HDAC9;HDAC9;HDAC9;HDAC9;HDAC9	Body;Body;Body;Body;Body			TRUE
chr8	10454154	10454155	cg08775375
chr8	24245289	24245290	cg01181233	ADAMDEC1;ADAMDEC1;ADAMDEC1	5'UTR;5'UTR;Body				Unclassified_Cell_type_specific
chr8	125053833	125053834	cg04422625	FER1L6	Body
chr8	141567779	141567780	cg13294602	EIF2C2;EIF2C2	Body;Body
chr8	142309652	142309653	cg10090414					TRUE	Gene_Associated_Cell_type_specific
chr8	144552725	144552726	cg27413290	ZC3H3	Body
chr9	97848457	97848458	cg14601621	C9orf3	3'UTR
chr9	130608923	130608924	cg13458609	ENG;ENG	Body;Body			TRUE
