# Supplementary material for: LogLoss-BERAF: An ensemble-based machine learning model for constructing highly accurate diagnostic sets of methylation sites accounting for heterogeneity in prostate cancer
Source: PLoS One. 2018 Nov 2;13(11):e0204371. doi: 10.1371/journal.pone.0204371 (PMC6214495; doi:10.1371/journal.pone.0204371)
Supplement: S7 Table — (XLSX) [file pone.0204371.s008.xlsx]

## Sheet: Лист1
Supplementary Table 7. BLCA model list of correlated sites
Chromosome_36	Chromosome - genome build 36
Start, End	site coordinates
IlmnID	Unique CpG locus identifier from the Illumina CG database
UCSC_RefGene_Name	Gene name (UCSC)
UCSC_RefGene_Group	Gene region feature category (UCSC)
Phantom	FANTOM-derived promoter
DMR	Differentially methylated region (experimentally determined)
Enhancer	Enhancer element (informatically-determined)
Regulatory_Feature_Group	Regulatory feature category
Chromosome	Start	End	IlmnID	UCSC_RefGene_Name	UCSC_RefGene_Group	Phantom	DMR	Enhancer	Regulatory_Feature_Group
chr1	5727352	5727353	cg25318976						Unclassified_Cell_type_specific
chr1	7600135	7600136	cg06830167	CAMTA1	Body				Unclassified_Cell_type_specific
chr1	9686523	9686524	cg17467525						Unclassified
chr1	24231353	24231354	cg00660272	CNR2	5'UTR				Gene_Associated_Cell_type_specific
chr1	29557820	29557821	cg12802086	MECR;MECR	TSS1500;TSS1500				Promoter_Associated
chr1	109506963	109506964	cg13790426	CLCC1;CLCC1	TSS1500;TSS1500
chr1	145589783	145589784	cg01950958	NUDT17	TSS1500				Promoter_Associated
chr1	155056636	155056637	cg10317026	EFNA3	Body				Unclassified
chr1	156589008	156589009	cg03218909	HAPLN2	TSS200				Unclassified
chr1	157789662	157789663	cg09340639	FCRL1;FCRL1;FCRL1	Body;Body;Body
chr1	158979810	158979811	cg07463059	IFI16;IFI16	5'UTR;1stExon				Unclassified
chr1	159556997	159556998	cg05919685	APCS	TSS1500
chr1	160492861	160492862	cg10671066	SLAMF6	Body
chr1	212605702	212605703	cg11836829	NENF;NENF	TSS1500;TSS1500
chr10	30971547	30971548	cg14189441				DMR
chr10	47656369	47656370	cg10195962						Promoter_Associated
chr10	113120532	113120533	cg08877357					TRUE
chr10	135026878	135026879	cg20004827	KNDC1	Body
chr11	34393106	34393107	cg04645070					TRUE
chr11	45714651	45714652	cg26904260
chr11	65352327	65352328	cg12017745	EHBP1L1	Body
chr11	67250052	67250053	cg21747271	AIP	TSS1500				Promoter_Associated
chr11	119380820	119380821	cg26818489					TRUE
chr12	5884295	5884296	cg10610428	ANO2	Body
chr12	6745568	6745569	cg06588028	LPAR5	TSS1500
chr12	7070679	7070680	cg07114810					TRUE	Promoter_Associated
chr12	98986792	98986793	cg11088051	SLC25A3;SLC25A3;SLC25A3	TSS1500;TSS1500;TSS1500				Promoter_Associated
chr12	129788385	129788386	cg02767665	TMEM132D	Body
chr12	130927256	130927257	cg16086237	RIMBP2	Body
chr13	114917199	114917200	cg25808809						Unclassified_Cell_type_specific
chr15	26996607	26996608	cg10311132	GABRB3;GABRB3	Body;Body			TRUE
chr16	17931006	17931007	cg26891211					TRUE
chr16	82673506	82673507	cg01090433	CDH13	Body			TRUE	Unclassified
chr17	73840659	73840660	cg21333665	UNC13D;UNC13D	5'UTR;1stExon			TRUE	Promoter_Associated
chr17	75136249	75136250	cg13868393	SEC14L1;SEC14L1;SEC14L1;SEC14L1	TSS1500;TSS1500;TSS1500;TSS1500
chr17	75830718	75830719	cg20493497				DMR		Unclassified_Cell_type_specific
chr17	75830800	75830801	cg11868461				DMR		Unclassified_Cell_type_specific
chr17	80290106	80290107	cg09043518	SECTM1	5'UTR
chr19	2614104	2614105	cg03503758	GNG7	5'UTR				Unclassified
chr19	4915394	4915395	cg06635797	UHRF1;UHRF1	Body;Body				Promoter_Associated_Cell_type_specific
chr19	8804930	8804931	cg02301740						Unclassified_Cell_type_specific
chr19	11643100	11643101	cg16251016
chr19	18654949	18654950	cg10011232	FKBP8	TSS1500				Promoter_Associated
chr19	40971204	40971205	cg06663644	BLVRB	Body				Promoter_Associated
chr19	48829487	48829488	cg23344780	EMP3	5'UTR
chr2	11606945	11606946	cg17726575	E2F6;E2F6;E2F6;E2F6;E2F6	TSS1500;TSS1500;TSS1500;TSS1500;TSS1500				Promoter_Associated_Cell_type_specific
chr2	25389040	25389041	cg14357535	POMC;POMC	5'UTR;5'UTR				Unclassified
chr2	79312664	79312665	cg17863076	REG1B	Body
chr2	98344873	98344874	cg14537825	ZAP70	Body
chr2	113594611	113594612	cg18773937	IL1B	TSS1500
chr2	230452311	230452312	cg22016779	DNER	Body			TRUE	Unclassified_Cell_type_specific
chr20	1715296	1715297	cg03503942						Unclassified_Cell_type_specific
chr20	3747579	3747580	cg27404606	C20orf27	5'UTR
chr20	31177275	31177276	cg00516092
chr20	54582710	54582711	cg07972716
chr20	62030494	62030495	cg01279413
chr3	3152916	3152917	cg21594961	IL5RA;IL5RA;IL5RA;IL5RA;IL5RA;IL5RA	TSS1500;TSS1500;TSS1500;TSS1500;TSS1500;TSS1500
chr3	44803447	44803448	cg12141030	KIAA1143;KIF15	TSS1500;Body				Promoter_Associated
chr3	44803452	44803453	cg07303143	KIAA1143;KIF15	TSS1500;Body				Promoter_Associated
chr3	139062771	139062772	cg21182694	MRPS22	TSS200				Promoter_Associated
chr3	183945054	183945055	cg14097619						Unclassified
chr4	14113465	14113466	cg01612366
chr4	56475905	56475906	cg01802532	NMU	Body			TRUE
chr5	3564465	3564466	cg09696091					TRUE
chr5	3851581	3851582	cg04234597						Unclassified_Cell_type_specific
chr5	43772975	43772976	cg24951263					TRUE
chr5	112825132	112825133	cg13531667	MCC	TSS1500
chr5	156607836	156607837	cg01546430	ITK	TSS200				Unclassified
chr5	163187595	163187596	cg02104138					TRUE
chr5	179341359	179341360	cg06802985					TRUE
chr6	29275071	29275072	cg03019219	OR14J1	1stExon
chr6	167596239	167596240	cg03852551	TCP10L2	3'UTR
chr7	1708823	1708824	cg17202717
chr7	1708892	1708893	cg07091207
chr7	31374862	31374863	cg02872491				RDMR
chr7	50900556	50900557	cg03663556					TRUE
chr7	51925284	51925285	cg03487935				DMR
chr7	93906316	93906317	cg09525295					TRUE
chr8	2418520	2418521	cg07614747				RDMR
chr8	29513210	29513211	cg19405484					TRUE
chr8	69646661	69646662	cg22454022	C8orf34	Body			TRUE
chr8	143644107	143644108	cg02555944
chr8	144198810	144198811	cg01771479					TRUE
chr9	136472927	136472928	cg21223423				RDMR
chrX	14051348	14051349	cg15583887						Unclassified_Cell_type_specific
