# Supplementary material for: LogLoss-BERAF: An ensemble-based machine learning model for constructing highly accurate diagnostic sets of methylation sites accounting for heterogeneity in prostate cancer
Source: PLoS One. 2018 Nov 2;13(11):e0204371. doi: 10.1371/journal.pone.0204371 (PMC6214495; doi:10.1371/journal.pone.0204371)
Supplement: S8 Table — (XLSX) [file pone.0204371.s009.xlsx]

## Sheet: Лист1
Supplementary Table 8. CRCA model list of correlated sites
Chromosome_36	Chromosome - genome build 36
Start, End	site coordinates
IlmnID	Unique CpG locus identifier from the Illumina CG database
UCSC_RefGene_Name	Gene name (UCSC)
UCSC_RefGene_Group	Gene region feature category (UCSC)
Phantom	FANTOM-derived promoter
DMR	Differentially methylated region (experimentally determined)
Enhancer	Enhancer element (informatically-determined)
Regulatory_Feature_Group	Regulatory feature category
Chromosome	Start	End	IlmnID	UCSC_RefGene_Name	UCSC_RefGene_Group	Phantom	DMR	Enhancer	Regulatory_Feature_Group
chr1	234908226	234908227	cg03130910				DMR	TRUE	Promoter_Associated
chr16	80061290	80061291	cg00664697				DMR		Unclassified_Cell_type_specific
chr5	134363562	134363563	cg02037307	PITX1	3'UTR			TRUE
chr7	17274056	17274057	cg09287864				DMR	TRUE	Unclassified_Cell_type_specific
chr7	17274337	17274338	cg04456219				DMR		Unclassified_Cell_type_specific
chr7	127672458	127672459	cg12628196	SND1;LRRC4	Body;TSS1500	high-CpG:127459495-127459695	DMR
chr8	67344553	67344554	cg01588438	ADHFE1	TSS200		DMR		Promoter_Associated
chr8	67344556	67344557	cg09383816	ADHFE1	TSS200		DMR		Promoter_Associated
chr8	67344642	67344643	cg19283840	ADHFE1	TSS200		DMR		Promoter_Associated
chr8	67344665	67344666	cg20295442	ADHFE1	TSS200		DMR		Promoter_Associated
chr8	67344720	67344721	cg20912169	ADHFE1;ADHFE1	5'UTR;1stExon		DMR		Promoter_Associated
chr8	67344936	67344937	cg01988129	ADHFE1	Body				Promoter_Associated
chr8	67345006	67345007	cg25046651	ADHFE1	Body				Promoter_Associated
